# Supplementary material for: Population genomic data reveal genes related to important traits of quail
Source: Gigascience. 2018 May 11;7(5):giy049. doi: 10.1093/gigascience/giy049 (PMC5961004; doi:10.1093/gigascience/giy049)
Supplement: Additional Files [file giy049_supp.zip]

Archive with 7 entries (7 files):
- Additional file 1-updated.docx
- Table S13 diversity statistics of 31 quails-updated.xlsx
- Table S14-updated.xlsx
- Table S16-updated.xlsx
- Table S19-updated.xlsx
- Table.S15-updated.xls
- Table.S17-updated.xls
