# Supplementary material for: Population genomic data reveal genes related to important traits of quail
Source: Gigascience. 2018 May 11;7(5):giy049. doi: 10.1093/gigascience/giy049 (PMC5961004; doi:10.1093/gigascience/giy049)
Supplement: Additional Files [file giy049_supp.zip › Table S13 diversity statistics of 31 quails-updated.xlsx]

## Sheet: Sheet1
									Supplementary table 13 Nucleotide diveristy statistics in whole genome and genic regions of wild and domesticated quail
	genome region									cds region									intron region
		egg-type quail			meat-type quail			wild quail			egg-type quail			meat-type quail			wild quail			egg-type quail			meat-type quail			wild quail
chromosomes	π (10-3)	θw (10-3)	Tajima's D	π (10-3)	θw (10-3)	Tajima's D	π (10-3)	θw (10-3)	Tajima's D	π (10-3)	θw (10-3)	Tajima's D	π (10-3)	θw (10-3)	Tajima's D	π (10-3)	θw (10-3)	Tajima's D	π (10-3)	θw (10-3)	Tajima's D	π (10-3)	θw (10-3)	Tajima's D	π (10-3)	θw (10-3)	Tajima's D
1	7.65038	7.02059	0.388674	7.06529	6.30069	0.505276	9.07189	11.5119	-0.902558	6.59003	6.00517	0.210316	6.4059	5.7989	0.228189	6.68728	8.38059	-0.527334	11.1304	10.243	0.217757	10.7962	9.40477	0.386049	11.4296	14.3945	-0.640647
2	7.38061	6.74291	0.379656	6.71684	6.15296	0.357274	8.59694	10.9419	-0.918853	6.52242	5.88644	0.223601	6.19868	5.69664	0.184902	6.33242	8.15179	-0.571012	10.3519	9.38092	0.247002	10.0766	8.82701	0.349401	10.609	13.4877	-0.662279
3	7.27565	6.73515	0.357244	6.67552	5.9686	0.569801	8.856	11.4259	-0.953824	6.36237	5.7402	0.232144	6.35782	5.60639	0.29826	6.34533	8.2125	-0.58497	9.50358	9.05551	0.114071	9.13578	8.33608	0.237863	11.0491	13.9553	-0.637233
4	6.9948	6.39905	0.408399	6.619	5.81296	0.608065	8.82395	11.3602	-0.952926	6.02031	5.57823	0.160199	5.90846	5.1882	0.308154	6.30672	8.23406	-0.598761	9.21708	8.3976	0.240921	9.13202	8.2336	0.263282	10.7426	13.8286	-0.684596
5	7.61349	6.85773	0.484941	6.76652	6.05957	0.507511	8.76941	11.1771	-0.91662	6.36907	5.73572	0.228424	5.92175	5.2549	0.279261	6.10192	7.92486	-0.583394	10.0708	9.062	0.282493	9.43271	8.38796	0.315299	10.8627	13.6684	-0.624918
6	7.26215	6.52626	0.481922	6.88855	6.12548	0.550082	8.99399	11.6153	-0.958402	6.23764	5.57332	0.249039	6.33215	5.59667	0.284519	6.31963	8.31224	-0.625102	9.65244	8.68337	0.271088	9.43229	8.37913	0.321559	10.9191	14.0351	-0.680094
7	7.57835	6.79632	0.494433	7.15151	6.05104	0.867322	9.08092	11.4921	-0.884977	6.4428	5.81108	0.227717	6.79496	5.47948	0.546646	6.33646	7.933	-0.507256	9.59789	8.47911	0.313858	8.75649	7.8121	0.29596	10.3397	12.9011	-0.590494
8	7.86806	7.09858	0.48795	7.18184	6.23046	0.670059	9.14101	11.7371	-0.925506	7.32508	6.46546	0.305672	6.97456	5.97394	0.393013	7.16903	9.12931	-0.574747	10.4145	9.40211	0.271058	9.99323	8.67461	0.386866	11.2242	14.4545	-0.691238
9	7.43656	6.81283	0.37984	6.79069	5.85018	0.698246	8.83728	11.514	-1.01545	6.31852	5.7625	0.203334	6.26859	5.30713	0.396497	6.21547	8.29588	-0.65653	9.67588	8.91864	0.20552	9.45319	8.00433	0.451516	10.408	13.4639	-0.702397
10	7.79097	7.16753	0.347978	7.23947	6.35531	0.60891	8.58033	10.8627	-0.905932	6.57093	6.25453	0.107483	6.53642	5.82431	0.265451	6.24578	7.97805	-0.556902	10.3437	9.52405	0.203902	9.01561	8.08484	0.273385	10.7379	13.4479	-0.620467
11	7.58071	6.80945	0.470663	6.81561	5.90692	0.699808	8.67084	11.1339	-0.939334	6.74727	5.85237	0.307615	6.37858	5.67881	0.264368	6.41375	8.11974	-0.54371	10.462	9.20624	0.332783	9.74215	8.45248	0.381284	10.8258	13.537	-0.611564
12	7.51577	6.82834	0.438387	6.58522	5.80578	0.60959	8.92458	11.4455	-0.941013	6.88097	5.99319	0.31757	6.42308	5.68801	0.275786	7.00335	8.87775	-0.555316	10.7993	9.5135	0.340689	9.55028	8.58127	0.280564	10.8674	13.9023	-0.677139
13	7.07662	6.69117	0.217986	6.14914	5.5343	0.158189	9.07827	11.5142	-0.876454	7.01957	6.30927	0.229944	7.05898	6.05056	0.364173	7.22523	9.03007	-0.527769	9.48147	8.97675	0.119877	1.75177	4.78905	-1.33338	11.091	14.0957	-0.663388
14	6.91555	6.25322	0.551338	6.55888	5.89709	0.302606	8.37376	10.7032	-0.984645	6.89067	6.26876	0.228974	6.87124	6.12448	0.257109	7.02402	9.02162	-0.589869	10.2341	9.27175	0.258611	9.94904	8.89509	0.273918	11.2497	14.3138	-0.675965
15	8.19602	7.58625	0.355854	7.89402	7.00397	0.618345	9.32474	11.724	-0.862416	6.88931	6.39311	0.159461	7.06562	6.20496	0.304473	6.68953	8.37349	-0.530845	10.8188	9.86061	0.243182	10.5559	9.34443	0.354507	11.5976	14.5468	-0.635611
16	5.81771	4.78748	0.925374	6.28548	4.85752	1.27962	6.38816	5.68806	0.589895	10.8507	8.98285	0.539045	11.3128	9.11528	0.681338	11.5059	10.7135	0.161705	14.768	12.6773	0.445987	15.9456	12.7263	0.675095	15.7165	14.6473	0.168239
17	7.44533	6.88653	0.31868	7.18226	6.2416	0.627373	8.95518	11.3459	-0.934089	6.96215	6.49165	0.149122	7.09224	6.06776	0.360677	6.85641	8.72978	-0.581464	10.2073	9.50944	0.175804	10.0223	8.7369	0.362145	11.2362	14.1634	-0.652608
18	8.08378	7.41286	0.369311	7.55861	6.68536	0.514716	9.48984	11.7998	-0.817219	7.62868	6.8644	0.24355	7.38968	6.66912	0.246035	7.59364	9.43392	-0.528163	10.6441	9.65949	0.242722	9.88271	8.57852	0.340979	11.5053	14.2035	-0.587559
19	7.10834	6.38205	0.438204	6.7575	6.03574	0.46865	8.57847	10.8336	-0.912115	6.89793	6.13111	0.259822	6.92051	6.10294	0.304044	6.83473	8.82603	-0.596524	10.0444	8.99669	0.270822	9.84736	8.78505	0.28525	10.9949	13.847	-0.649467
20	7.18355	6.56108	0.353599	6.6145	5.93712	0.486181	8.31438	10.407	-0.850272	7.02235	6.39457	0.198721	6.88101	6.16535	0.265514	7.21413	9.15205	-0.578417	10.5084	9.64253	0.206903	10.1101	9.13018	0.275005	11.3994	14.2265	-0.604736
21	7.67926	7.08682	0.313629	7.14919	6.47917	0.408076	9.19467	11.485	-0.870074	7.01724	6.54194	0.146193	7.03584	6.38781	0.212031	7.54833	9.46811	-0.546805	10.5322	9.73245	0.189948	10.0648	9.13897	0.24586	11.6776	14.6272	-0.650094
22	7.3769	6.31003	0.726877	6.61226	5.62806	0.74157	9.34912	11.454	-0.736386	7.76205	6.36931	0.513021	7.68467	6.22667	0.534202	8.25427	9.96138	-0.46558	10.6607	9.12187	0.426887	9.95805	8.27037	0.51651	12.5212	15.2175	-0.563111
23	7.53196	6.57248	0.611213	7.24755	6.44729	0.518831	8.87395	11.1761	-0.906496	7.54799	6.61643	0.321673	7.29581	6.62459	0.241265	7.74303	9.85339	-0.584612	10.5123	9.208	0.356792	10.0882	9.18452	0.24984	11.1598	14.0827	-0.656638
24	7.87856	7.07331	0.463807	7.28343	6.55702	0.516997	9.22742	11.7303	-0.911218	7.10022	6.38496	0.256291	6.61099	6.00035	0.227833	7.16749	9.12843	-0.600126	10.4032	9.32508	0.277557	10.0558	8.93759	0.320288	11.067	14.0668	-0.677183
25	6.75496	6.05989	0.506563	6.73999	6.06244	0.490334	7.39147	8.27929	-0.358149	8.75414	8.01341	0.214589	9.07019	8.2104	0.245065	9.01537	10.4758	-0.391567	12.714	11.348	0.308979	12.5318	11.3442	0.282812	13.573	15.1513	-0.316101
26	7.02532	6.02052	0.718303	6.88445	6.15895	0.505391	8.1936	9.50233	-0.625902	7.84889	6.70078	0.404404	7.55302	6.73449	0.308913	7.97873	9.12899	-0.336188	10.7362	9.15847	0.429741	10.5024	9.46446	0.288286	11.5718	13.5072	-0.459434
27	6.88727	6.27509	0.360825	6.64077	5.82162	0.643608	8.22963	10.135	-0.812157	6.58889	6.18972	0.132106	7.01603	6.07222	0.350286	6.92218	8.85321	-0.575851	10.6767	9.75513	0.224156	10.7294	9.40057	0.372594	11.8114	14.5911	-0.60024
28	7.17429	6.60372	0.335145	6.55454	5.78787	0.537318	8.23376	10.2379	-0.844877	7.37973	6.81536	0.186569	7.23453	6.51077	0.26985	7.91108	9.82443	-0.522303	10.9772	10.1459	0.191811	10.057	8.80074	0.356054	11.3671	14.2005	-0.621611
29	5.2767	4.64182	0.63004	5.30683	4.34668	0.942296	6.36165	7.20721	-0.329274	7.66529	6.78713	0.297199	7.72435	6.42046	0.47996	8.03814	9.27951	-0.360475	11.1869	10.113	0.262961	11.6909	9.67315	0.547832	12.8304	14.7762	-0.396931
30	8.77061	7.51005	0.680685	9.10314	7.461	0.980921	10.4664	9.83455	0.356044	9.96417	8.56587	0.418357	10.2276	8.36268	0.547422	10.7085	10.5763	-0.0131968	15.713	13.6583	0.428506	16.7444	13.7573	0.625806	23.6542	19.7195	0.618211
averagea	7.33767	6.61697	0.466584	6.90062	6.05209	0.599766	8.67905	10.7092	-0.763373	7.20591	6.44929	0.255739	7.15154	6.23814	0.330841	7.3236	8.97933	-0.501769	10.7346	9.66756	0.27008	10.1668	9.00452	0.299414	11.868	14.302	-0.548243
Z	4.03097	3.3892	0.66628	3.84325	3.32794	0.592651	5.81282	6.6834	-0.628275	5.44791	4.4789	0.424639	5.12036	4.54908	0.27489	5.19077	5.93995	-0.309381	7.93351	6.48278	0.489042	8.54558	7.48202	0.364962	8.10037	9.19661	-0.354399
a: The average of diversity statistics has excluded chromosome Z.
