# Supplementary material for: Population genomic data reveal genes related to important traits of quail
Source: Gigascience. 2018 May 11;7(5):giy049. doi: 10.1093/gigascience/giy049 (PMC5961004; doi:10.1093/gigascience/giy049)
Supplement: Additional Files [file giy049_supp.zip › Table S14-updated.xlsx]

## Sheet: sheet1
		Supplementary Table 14 The large scale of genomic regions showing reduction of diversity (ROD) between egg-type quail and wild quail at 100-kb overlapping sliding window in 10-kb step
CHROM	BIN_START	BIN_END	π_wild	π_egg	ROD (1-π_egg/π_wild)	Tajima's D_egg	Weir's FST
chr13:400001-540000 (140 kb)
chr13	400001	500000	0.004074	0.001386	0.659794	-1.34606	0.307491
chr13	410001	510000	0.004043	0.001408	0.651744	-1.29431	0.326537
chr13	420001	520000	0.003952	0.001435	0.636893	-1.25131	0.346054
chr13	430001	530000	0.004011	0.001501	0.625779	-1.2307	0.341745
chr13	440001	540000	0.00389	0.001494	0.615938	-1.16912	0.338972
chr13:570001-930000 (360 kb)
chr13	570001	670000	0.003394	0.001181	0.652033	-1.30953	0.314323
chr13	580001	680000	0.003211	0.00101	0.685456	-1.50394	0.337112
chr13	590001	690000	0.003301	0.001017	0.691912	-1.63893	0.359027
chr13	600001	700000	0.003771	0.001218	0.677009	-1.4727	0.35228
chr13	610001	710000	0.004222	0.00134	0.682615	-1.54446	0.341309
chr13	620001	720000	0.00467	0.001485	0.682013	-1.55961	0.347186
chr13	630001	730000	0.005363	0.001671	0.688421	-1.63776	0.363304
chr13	640001	740000	0.006301	0.001919	0.695445	-1.68019	0.36538
chr13	650001	750000	0.007033	0.002081	0.704109	-1.74895	0.37063
chr13	660001	760000	0.00758	0.002247	0.703562	-1.81092	0.375809
chr13	670001	770000	0.008024	0.002382	0.703141	-1.82199	0.376182
chr13	680001	780000	0.008695	0.002548	0.706958	-1.80161	0.382465
chr13	690001	790000	0.009527	0.0027	0.716595	-1.82688	0.378866
chr13	700001	800000	0.009559	0.002621	0.725808	-1.92433	0.379898
chr13	710001	810000	0.009683	0.002564	0.735206	-1.99426	0.380986
chr13	720001	820000	0.00975	0.002509	0.742667	-2.04673	0.375502
chr13	730001	830000	0.00879	0.002247	0.744369	-2.05993	0.37043
chr13	740001	840000	0.008311	0.002173	0.738539	-2.04561	0.384258
chr13	750001	850000	0.008246	0.002184	0.735144	-2.03139	0.388668
chr13	760001	860000	0.007972	0.00205	0.74285	-2.02783	0.382213
chr13	770001	870000	0.00746	0.001908	0.744236	-2.03619	0.375215
chr13	780001	880000	0.007221	0.001826	0.747126	-2.03461	0.355784
chr13	790001	890000	0.006533	0.00177	0.729068	-1.90496	0.349994
chr13	800001	900000	0.006597	0.00193	0.707443	-1.76814	0.351101
chr13	810001	910000	0.006399	0.001966	0.692764	-1.6727	0.340184
chr13	820001	920000	0.006455	0.002217	0.656545	-1.46602	0.337554
chr13	830001	930000	0.007189	0.002573	0.642092	-1.36314	0.329481
chr13:8580001-8770000 (190 kb)
chr13	8580001	8680000	0.009721	0.003174	0.67349	-1.13979	0.350316
chr13	8590001	8690000	0.009376	0.002827	0.698485	-1.30246	0.368623
chr13	8600001	8700000	0.00912	0.002631	0.711513	-1.32845	0.379498
chr13	8610001	8710000	0.009241	0.002456	0.734228	-1.4582	0.387618
chr13	8620001	8720000	0.00926	0.002367	0.744384	-1.5866	0.4012
chr13	8630001	8730000	0.010528	0.00276	0.737842	-1.56664	0.39375
chr13	8640001	8740000	0.011668	0.003292	0.717861	-1.48405	0.383744
chr13	8650001	8750000	0.012005	0.003572	0.702457	-1.42416	0.37884
chr13	8660001	8760000	0.012231	0.004025	0.670918	-1.31745	0.364417
chr13	8670001	8770000	0.01235	0.004544	0.632065	-1.18253	0.3413
chr2:80770001-80920000 (150 kb)
chr2	80770001	80870000	0.003945	0.001469	0.62763	-1.13309	0.329868
chr2	80780001	80880000	0.004562	0.001573	0.655195	-1.2822	0.32816
chr2	80790001	80890000	0.005213	0.001647	0.684059	-1.41451	0.327448
chr2	80800001	80900000	0.005848	0.001731	0.704001	-1.60814	0.313361
chr2	80820001	80920000	0.006558	0.002199	0.664684	-1.40341	0.314164
chr3:4910001-5190000 (280 kb)
chr3	4910001	5010000	0.010034	0.003547	0.646502	-1.11033	0.334417
chr3	4920001	5020000	0.010323	0.003205	0.689528	-1.35479	0.349328
chr3	4930001	5030000	0.010556	0.002995	0.716275	-1.51359	0.363999
chr3	4940001	5040000	0.010569	0.002613	0.752768	-1.79593	0.38133
chr3	4950001	5050000	0.010621	0.002168	0.795876	-2.12057	0.401262
chr3	4960001	5060000	0.010479	0.001894	0.819258	-2.32361	0.420335
chr3	4970001	5070000	0.010971	0.001987	0.818886	-2.32924	0.421786
chr3	4980001	5080000	0.011331	0.002018	0.821905	-2.34421	0.423494
chr3	4990001	5090000	0.011741	0.001987	0.830764	-2.38005	0.431918
chr3	5000001	5100000	0.011458	0.001906	0.833653	-2.39973	0.440187
chr3	5010001	5110000	0.011581	0.00188	0.837665	-2.42578	0.450225
chr3	5020001	5120000	0.011506	0.001816	0.842169	-2.44348	0.45759
chr3	5030001	5130000	0.011833	0.002143	0.818896	-2.29408	0.449948
chr3	5040001	5140000	0.011736	0.002367	0.798313	-2.12369	0.439808
chr3	5050001	5150000	0.011692	0.00255	0.781902	-2.01318	0.429834
chr3	5060001	5160000	0.01178	0.002855	0.75764	-1.8379	0.419013
chr3	5070001	5170000	0.011457	0.003087	0.730558	-1.6432	0.407873
chr3	5080001	5180000	0.011117	0.003363	0.69749	-1.43721	0.398285
chr3	5090001	5190000	0.010901	0.003935	0.639024	-1.12434	0.369814
chr3:8210001-8340000 (130 kb)
chr3	8210001	8310000	0.007819	0.003005	0.61568	-1.15193	0.31436
chr3	8220001	8320000	0.007869	0.002834	0.639853	-1.20017	0.327826
chr3	8230001	8330000	0.00803	0.002874	0.642092	-1.17915	0.334249
chr3	8240001	8340000	0.007787	0.002938	0.622705	-1.04709	0.325819
chr3:25270001-25480000 (210 kb)
chr3	25270001	25370000	0.006682	0.00247	0.63035	-1.30636	0.338468
chr3	25280001	25380000	0.006612	0.002447	0.629915	-1.37238	0.351244
chr3	25290001	25390000	0.006274	0.002348	0.625757	-1.39636	0.359287
chr3	25300001	25400000	0.005375	0.002048	0.618977	-1.35447	0.355448
chr3	25310001	25410000	0.005528	0.002001	0.638025	-1.39412	0.352231
chr3	25320001	25420000	0.005926	0.002021	0.658961	-1.42831	0.359055
chr3	25330001	25430000	0.006058	0.001979	0.673325	-1.45762	0.374648
chr3	25340001	25440000	0.006731	0.002127	0.683999	-1.48581	0.372685
chr3	25350001	25450000	0.007214	0.002258	0.686998	-1.49211	0.371971
chr3	25360001	25460000	0.007435	0.002242	0.698453	-1.48635	0.378108
chr3	25370001	25470000	0.0082	0.002779	0.661098	-1.29121	0.363356
chr3	25380001	25480000	0.008323	0.002889	0.65289	-1.16387	0.337454
chr3:92260001-92410000 (150 kb)
chr3	92260001	92360000	0.009389	0.003549	0.622004	-1.32343	0.332495
chr3	92270001	92370000	0.009011	0.003264	0.637776	-1.42812	0.335521
chr3	92280001	92380000	0.008903	0.003245	0.635516	-1.39876	0.342191
chr3	92290001	92390000	0.009268	0.003428	0.630125	-1.32777	0.339191
chr3	92300001	92400000	0.008842	0.00332	0.624519	-1.29597	0.339524
chr3	92310001	92410000	0.008348	0.003184	0.618591	-1.24578	0.339012
chr4:40110001-40300000 (190 kb)
chr4	40110001	40210000	0.010423	0.0033	0.683392	-1.14258	0.379872
chr4	40120001	40220000	0.00991	0.002862	0.711201	-1.33578	0.393355
chr4	40130001	40230000	0.009732	0.002712	0.721332	-1.44365	0.403937
chr4	40140001	40240000	0.009714	0.002588	0.73358	-1.5267	0.410583
chr4	40150001	40250000	0.009919	0.002538	0.744127	-1.53678	0.399574
chr4	40160001	40260000	0.009737	0.002531	0.740064	-1.52944	0.393666
chr4	40170001	40270000	0.009531	0.002623	0.724793	-1.47679	0.398352
chr4	40180001	40280000	0.009519	0.002543	0.73285	-1.51714	0.396489
chr4	40190001	40290000	0.009313	0.002595	0.721357	-1.48234	0.390448
chr4	40200001	40300000	0.009087	0.002872	0.683944	-1.16871	0.370915
chr4:49360001-49540000 (180 kb)
chr4	49360001	49460000	0.011597	0.004437	0.617401	-1.07997	0.307915
chr4	49370001	49470000	0.011646	0.004269	0.633436	-1.2369	0.319237
chr4	49380001	49480000	0.011228	0.003903	0.652387	-1.38995	0.332074
chr4	49390001	49490000	0.011109	0.00377	0.660636	-1.48544	0.341079
chr4	49400001	49500000	0.01068	0.003683	0.65515	-1.42002	0.337908
chr4	49410001	49510000	0.009975	0.003428	0.656341	-1.38996	0.346814
chr4	49420001	49520000	0.00963	0.003365	0.650571	-1.37329	0.357279
chr4	49430001	49530000	0.009772	0.003277	0.664654	-1.37767	0.360532
chr4	49440001	49540000	0.009634	0.003431	0.643865	-1.30725	0.35632
chr6:22680001-22820000 (140 kb)
chr6	22680001	22780000	0.008446	0.003038	0.640303	-1.23941	0.359076
chr6	22690001	22790000	0.009691	0.003447	0.644309	-1.26461	0.3569
chr6	22700001	22800000	0.011117	0.004043	0.636323	-1.17524	0.355007
chr6	22710001	22810000	0.012133	0.004514	0.627957	-1.12458	0.348612
chr6	22720001	22820000	0.012266	0.004683	0.618213	-1.04907	0.349586
chr6:22910001-23120000 (210 kb)
chr6	22910001	23010000	0.011874	0.002937	0.752653	-1.28822	0.392459
chr6	22920001	23020000	0.012175	0.002616	0.785133	-1.55518	0.403632
chr6	22930001	23030000	0.012149	0.002317	0.809285	-1.76448	0.417963
chr6	22940001	23040000	0.012128	0.001982	0.836577	-2.05558	0.436736
chr6	22950001	23050000	0.012183	0.001617	0.867274	-2.34095	0.45783
chr6	22960001	23060000	0.012477	0.001314	0.894686	-2.65809	0.474853
chr6	22970001	23070000	0.012168	0.001269	0.89571	-2.68135	0.476755
chr6	22980001	23080000	0.011849	0.001216	0.897375	-2.68293	0.472516
chr6	22990001	23090000	0.012024	0.001222	0.89837	-2.68522	0.47253
chr6	23000001	23100000	0.011655	0.001411	0.878936	-2.44945	0.46041
chr6	23010001	23110000	0.011893	0.002303	0.806357	-1.69183	0.426218
chr6	23020001	23120000	0.011703	0.00298	0.745364	-1.14322	0.400781
chrZ:14580001-14850000 (270 kb)
chrZ	14580001	14680000	0.004982	0.001908	0.617021	-1.12024	0.312997
chrZ	14590001	14690000	0.005187	0.001774	0.657991	-1.2866	0.324563
chrZ	14600001	14700000	0.005174	0.00161	0.688829	-1.41603	0.341661
chrZ	14610001	14710000	0.005111	0.001469	0.712581	-1.58427	0.362623
chrZ	14620001	14720000	0.005098	0.001315	0.742056	-1.73738	0.363703
chrZ	14630001	14730000	0.004791	0.001103	0.769777	-1.8964	0.381634
chrZ	14640001	14740000	0.004857	0.000997	0.794729	-2.05023	0.404872
chrZ	14650001	14750000	0.004738	0.000855	0.819544	-2.18963	0.429856
chrZ	14660001	14760000	0.004771	0.000754	0.841962	-2.33139	0.446313
chrZ	14670001	14770000	0.004711	0.000758	0.8391	-2.31812	0.456628
chrZ	14680001	14780000	0.00439	0.000717	0.836674	-2.29365	0.469573
chrZ	14690001	14790000	0.004255	0.0008	0.811986	-2.12437	0.477378
chrZ	14700001	14800000	0.004142	0.000868	0.790439	-2.00783	0.47666
chrZ	14710001	14810000	0.00405	0.000952	0.764938	-1.8452	0.476027
chrZ	14720001	14820000	0.00389	0.000978	0.748586	-1.71222	0.478241
chrZ	14730001	14830000	0.003988	0.00107	0.731695	-1.55731	0.46361
chrZ	14740001	14840000	0.003958	0.001122	0.716523	-1.33525	0.446195
chrZ	14750001	14850000	0.003987	0.001195	0.700276	-1.16448	0.423478
chrZ:19810001-20550000 (740 kb)
chrZ	19810001	19910000	0.008815	0.002164	0.754509	-1.12647	0.389687
chrZ	19820001	19920000	0.008994	0.001874	0.791639	-1.55268	0.406875
chrZ	19830001	19930000	0.009234	0.00193	0.79099	-1.56678	0.415142
chrZ	19840001	19940000	0.010106	0.002164	0.78587	-1.56032	0.407897
chrZ	19850001	19950000	0.01061	0.002271	0.785957	-1.55873	0.40095
chrZ	19860001	19960000	0.009896	0.002123	0.785469	-1.55129	0.399378
chrZ	19870001	19970000	0.009667	0.002043	0.788662	-1.57224	0.408725
chrZ	19880001	19980000	0.009633	0.001954	0.797156	-1.57171	0.410187
chrZ	19890001	19990000	0.009803	0.001897	0.806488	-1.56507	0.423789
chrZ	19900001	20000000	0.009914	0.00188	0.810369	-1.56583	0.423965
chrZ	19910001	20010000	0.009205	0.001697	0.815644	-1.55329	0.423217
chrZ	19920001	20020000	0.008852	0.001551	0.824785	-1.55159	0.427381
chrZ	19930001	20030000	0.008531	0.001312	0.846208	-1.55129	0.435024
chrZ	19940001	20040000	0.008397	0.001064	0.873288	-1.59109	0.453737
chrZ	19950001	20050000	0.009072	0.000948	0.895503	-1.60937	0.466816
chrZ	19960001	20060000	0.009668	0.000841	0.913012	-1.6424	0.464073
chrZ	19970001	20070000	0.009943	0.000665	0.933119	-1.70064	0.469138
chrZ	19980001	20080000	0.010027	0.000559	0.944251	-1.73919	0.482106
chrZ	19990001	20090000	0.010309	0.000395	0.961684	-1.81632	0.489019
chrZ	20000001	20100000	0.010526	0.000261	0.975204	-2.05314	0.497957
chrZ	20010001	20110000	0.011098	0.000174	0.984321	-2.29465	0.507615
chrZ	20020001	20120000	0.011331	0.000102	0.990998	-2.59201	0.507798
chrZ	20030001	20130000	0.011525	0.00011	0.990456	-2.6013	0.50452
chrZ	20040001	20140000	0.011287	9.3e-05	0.99176	-2.57488	0.502192
chrZ	20050001	20150000	0.010946	0.000107	0.990225	-2.558	0.503391
chrZ	20060001	20160000	0.010015	0.000102	0.989815	-2.54836	0.509514
chrZ	20070001	20170000	0.010153	0.000104	0.989757	-2.58136	0.515035
chrZ	20080001	20180000	0.010095	0.000116	0.988509	-2.56854	0.512936
chrZ	20090001	20190000	0.009918	0.000114	0.988506	-2.62417	0.515527
chrZ	20100001	20200000	0.009666	0.000102	0.989448	-2.61289	0.516047
chrZ	20110001	20210000	0.009277	0.000102	0.989005	-2.55241	0.51142
chrZ	20120001	20220000	0.00892	9.9e-05	0.988901	-2.56058	0.515606
chrZ	20130001	20230000	0.008655	9.8e-05	0.988677	-2.5612	0.520721
chrZ	20140001	20240000	0.008688	0.000121	0.986073	-2.56872	0.528346
chrZ	20150001	20250000	0.008905	0.000109	0.98776	-2.586	0.521841
chrZ	20160001	20260000	0.009919	0.00013	0.986894	-2.56319	0.517142
chrZ	20170001	20270000	0.009779	0.000133	0.986399	-2.56559	0.510134
chrZ	20180001	20280000	0.009846	0.000131	0.986695	-2.56909	0.506243
chrZ	20190001	20290000	0.00932	0.000131	0.985944	-2.56909	0.496235
chrZ	20200001	20300000	0.00953	0.000122	0.987198	-2.55536	0.494346
chrZ	20210001	20310000	0.009179	0.000118	0.987145	-2.60114	0.496479
chrZ	20220001	20320000	0.00852	0.000116	0.986385	-2.59854	0.501434
chrZ	20230001	20330000	0.008487	0.000126	0.985154	-2.49051	0.500876
chrZ	20240001	20340000	0.008509	0.000115	0.986485	-2.4876	0.49976
chrZ	20250001	20350000	0.008292	0.00012	0.985528	-2.4755	0.507507
chrZ	20260001	20360000	0.008182	0.000107	0.986923	-2.50415	0.51278
chrZ	20270001	20370000	0.007438	9.3e-05	0.987497	-2.46359	0.524597
chrZ	20280001	20380000	0.007728	9e-05	0.988354	-2.48319	0.52061
chrZ	20290001	20390000	0.008129	9.6e-05	0.98819	-2.49689	0.524284
chrZ	20300001	20400000	0.008055	0.0001	0.987585	-2.50868	0.527119
chrZ	20310001	20410000	0.008665	0.000107	0.987651	-2.50863	0.527753
chrZ	20320001	20420000	0.009537	0.000113	0.988151	-2.48616	0.528278
chrZ	20330001	20430000	0.009672	0.000107	0.988937	-2.54927	0.521749
chrZ	20340001	20440000	0.009318	9.5e-05	0.989805	-2.53623	0.514266
chrZ	20350001	20450000	0.00923	9.4e-05	0.989816	-2.56191	0.515183
chrZ	20360001	20460000	0.008874	0.000103	0.988393	-2.58295	0.516694
chrZ	20370001	20470000	0.009431	0.000268	0.971583	-2.11917	0.500333
chrZ	20380001	20480000	0.008903	0.000425	0.952263	-1.94536	0.49549
chrZ	20390001	20490000	0.008758	0.000581	0.933661	-1.8217	0.487683
chrZ	20400001	20500000	0.008309	0.000677	0.918522	-1.77076	0.479681
chrZ	20410001	20510000	0.008029	0.000838	0.895628	-1.72027	0.465272
chrZ	20420001	20520000	0.007424	0.000907	0.877829	-1.7244	0.450887
chrZ	20430001	20530000	0.007378	0.001015	0.862429	-1.69501	0.441203
chrZ	20440001	20540000	0.007319	0.001366	0.813362	-1.32599	0.423948
chrZ	20450001	20550000	0.007146	0.001657	0.768122	-1.06415	0.394429
chrZ:21480001-23300000 (1820 kb)
chrZ	21480001	21580000	0.007285	0.001464	0.799039	-1.43545	0.444236
chrZ	21490001	21590000	0.007067	0.001348	0.809254	-1.5349	0.442261
chrZ	21500001	21600000	0.007232	0.00145	0.799502	-1.52419	0.446272
chrZ	21510001	21610000	0.006795	0.001344	0.802208	-1.52599	0.451947
chrZ	21520001	21620000	0.006709	0.001311	0.804591	-1.53007	0.437586
chrZ	21530001	21630000	0.006584	0.001265	0.807868	-1.51772	0.427717
chrZ	21540001	21640000	0.006599	0.001306	0.802091	-1.53678	0.412662
chrZ	21550001	21650000	0.006046	0.001267	0.79044	-1.52689	0.425451
chrZ	21560001	21660000	0.006127	0.001252	0.795659	-1.52384	0.423626
chrZ	21570001	21670000	0.006258	0.001279	0.795622	-1.53772	0.426775
chrZ	21580001	21680000	0.006338	0.001254	0.802146	-1.52358	0.424202
chrZ	21590001	21690000	0.006718	0.001282	0.809169	-1.55217	0.423539
chrZ	21600001	21700000	0.006838	0.001244	0.818075	-1.56714	0.432055
chrZ	21610001	21710000	0.006917	0.001214	0.82449	-1.58462	0.428457
chrZ	21620001	21720000	0.006899	0.001208	0.824902	-1.59369	0.427209
chrZ	21630001	21730000	0.006879	0.001191	0.826864	-1.59706	0.429601
chrZ	21640001	21740000	0.006623	0.001151	0.826212	-1.58914	0.439771
chrZ	21650001	21750000	0.006887	0.001159	0.831712	-1.59055	0.429146
chrZ	21660001	21760000	0.006638	0.001127	0.83022	-1.57766	0.431758
chrZ	21670001	21770000	0.006562	0.001096	0.832978	-1.57543	0.435741
chrZ	21680001	21780000	0.006406	0.001079	0.831564	-1.60279	0.437244
chrZ	21690001	21790000	0.006208	0.001133	0.817494	-1.58062	0.453571
chrZ	21700001	21800000	0.005886	0.001065	0.819062	-1.57993	0.449432
chrZ	21710001	21810000	0.00548	0.001021	0.813686	-1.57291	0.453868
chrZ	21720001	21820000	0.004928	0.000898	0.817776	-1.56975	0.455892
chrZ	21730001	21830000	0.005181	0.000964	0.813936	-1.58007	0.455964
chrZ	21740001	21840000	0.005345	0.00103	0.807297	-1.58053	0.460664
chrZ	21750001	21850000	0.005067	0.000965	0.809552	-1.57184	0.46494
chrZ	21760001	21860000	0.005054	0.000955	0.811041	-1.59089	0.446348
chrZ	21770001	21870000	0.004912	0.000943	0.808021	-1.57193	0.443019
chrZ	21780001	21880000	0.005077	0.00104	0.795155	-1.54801	0.436049
chrZ	21790001	21890000	0.004979	0.000992	0.800763	-1.53325	0.444403
chrZ	21800001	21900000	0.005088	0.001009	0.80169	-1.53462	0.445645
chrZ	21810001	21910000	0.005574	0.001104	0.801938	-1.54991	0.446713
chrZ	21820001	21920000	0.006078	0.001214	0.800263	-1.5448	0.448084
chrZ	21830001	21930000	0.005817	0.00119	0.795427	-1.52978	0.453616
chrZ	21840001	21940000	0.005798	0.001214	0.790617	-1.53854	0.449998
chrZ	21850001	21950000	0.006274	0.001288	0.794708	-1.54731	0.437369
chrZ	21860001	21960000	0.006501	0.001353	0.791878	-1.53803	0.456228
chrZ	21870001	21970000	0.006787	0.001421	0.790629	-1.54869	0.45935
chrZ	21880001	21980000	0.006613	0.001344	0.796764	-1.54879	0.468869
chrZ	21890001	21990000	0.006603	0.001335	0.797819	-1.55719	0.453512
chrZ	21900001	22000000	0.006727	0.001371	0.796194	-1.5408	0.452203
chrZ	21910001	22010000	0.006834	0.001405	0.79441	-1.53854	0.44434
chrZ	21920001	22020000	0.006769	0.001384	0.795538	-1.54226	0.440604
chrZ	21930001	22030000	0.006654	0.001334	0.799519	-1.54916	0.435352
chrZ	21940001	22040000	0.006694	0.001244	0.814162	-1.54302	0.434931
chrZ	21950001	22050000	0.006562	0.001245	0.810271	-1.54416	0.445438
chrZ	21960001	22060000	0.00649	0.001185	0.817411	-1.56237	0.432761
chrZ	21970001	22070000	0.00646	0.001133	0.824613	-1.55467	0.424548
chrZ	21980001	22080000	0.006464	0.001146	0.82271	-1.54018	0.418262
chrZ	21990001	22090000	0.006559	0.001138	0.826498	-1.53169	0.41525
chrZ	22000001	22100000	0.006559	0.001149	0.824821	-1.53399	0.427028
chrZ	22010001	22110000	0.006709	0.001154	0.827992	-1.52958	0.437282
chrZ	22020001	22120000	0.006973	0.001181	0.830632	-1.53383	0.435018
chrZ	22030001	22130000	0.007326	0.001262	0.827737	-1.53716	0.438022
chrZ	22040001	22140000	0.007498	0.001262	0.831688	-1.54761	0.452855
chrZ	22050001	22150000	0.007795	0.001257	0.838743	-1.56847	0.458691
chrZ	22060001	22160000	0.00793	0.001339	0.831148	-1.55777	0.455819
chrZ	22070001	22170000	0.007782	0.001341	0.827679	-1.54202	0.463697
chrZ	22080001	22180000	0.007807	0.001318	0.831177	-1.57298	0.459158
chrZ	22090001	22190000	0.007878	0.001346	0.829144	-1.57685	0.472543
chrZ	22100001	22200000	0.007576	0.001324	0.825238	-1.58332	0.460559
chrZ	22110001	22210000	0.007028	0.001243	0.823136	-1.57717	0.460443
chrZ	22120001	22220000	0.006959	0.001262	0.818652	-1.58623	0.456218
chrZ	22130001	22230000	0.006684	0.001235	0.81523	-1.57554	0.460849
chrZ	22140001	22240000	0.006523	0.001205	0.815269	-1.56697	0.435244
chrZ	22150001	22250000	0.006235	0.001204	0.806897	-1.54753	0.420154
chrZ	22160001	22260000	0.006106	0.001145	0.81248	-1.51439	0.43001
chrZ	22170001	22270000	0.005922	0.001138	0.807835	-1.54298	0.427742
chrZ	22180001	22280000	0.005951	0.001174	0.802722	-1.53454	0.433953
chrZ	22190001	22290000	0.005977	0.001194	0.800234	-1.53735	0.425223
chrZ	22200001	22300000	0.006313	0.001244	0.802946	-1.52936	0.424352
chrZ	22210001	22310000	0.006981	0.001381	0.802177	-1.52206	0.422481
chrZ	22220001	22320000	0.006799	0.001313	0.806883	-1.50906	0.430389
chrZ	22230001	22330000	0.006347	0.001199	0.811092	-1.51124	0.425633
chrZ	22240001	22340000	0.005668	0.001139	0.799047	-1.50354	0.433295
chrZ	22250001	22350000	0.005504	0.001098	0.800509	-1.49888	0.436993
chrZ	22260001	22360000	0.005305	0.001059	0.800377	-1.53392	0.424123
chrZ	22270001	22370000	0.004871	0.000944	0.8062	-1.5315	0.413678
chrZ	22280001	22380000	0.004494	0.000862	0.808189	-1.51398	0.404247
chrZ	22290001	22390000	0.004551	0.000886	0.805318	-1.50495	0.400494
chrZ	22300001	22400000	0.004175	0.000786	0.811737	-1.5357	0.414612
chrZ	22310001	22410000	0.003668	0.000656	0.821156	-1.565	0.412168
chrZ	22320001	22420000	0.003857	0.000721	0.813067	-1.5836	0.421749
chrZ	22330001	22430000	0.004057	0.000788	0.805768	-1.52953	0.427593
chrZ	22340001	22440000	0.004399	0.000847	0.807456	-1.53417	0.430181
chrZ	22350001	22450000	0.004014	0.000781	0.805431	-1.53509	0.437455
chrZ	22360001	22460000	0.004056	0.000784	0.806706	-1.53575	0.446378
chrZ	22370001	22470000	0.004491	0.000846	0.811623	-1.52734	0.43681
chrZ	22380001	22480000	0.004821	0.000893	0.814769	-1.54109	0.43234
chrZ	22390001	22490000	0.004707	0.00089	0.81092	-1.52359	0.43079
chrZ	22400001	22500000	0.004946	0.000939	0.81015	-1.50827	0.416327
chrZ	22410001	22510000	0.005294	0.00102	0.807329	-1.50662	0.413197
chrZ	22420001	22520000	0.005337	0.00101	0.810755	-1.49231	0.405828
chrZ	22430001	22530000	0.005982	0.001122	0.812437	-1.52689	0.399174
chrZ	22440001	22540000	0.006458	0.001246	0.807061	-1.51761	0.402039
chrZ	22450001	22550000	0.006996	0.001349	0.807176	-1.51606	0.404208
chrZ	22460001	22560000	0.007237	0.001402	0.806273	-1.51797	0.408017
chrZ	22470001	22570000	0.007311	0.001396	0.809055	-1.52875	0.421744
chrZ	22480001	22580000	0.007427	0.001435	0.806786	-1.54184	0.42466
chrZ	22490001	22590000	0.007369	0.001425	0.806622	-1.54418	0.421797
chrZ	22500001	22600000	0.007454	0.00148	0.801449	-1.53947	0.43104
chrZ	22510001	22610000	0.007472	0.001463	0.804202	-1.52873	0.436044
chrZ	22520001	22620000	0.007614	0.001547	0.796822	-1.53353	0.438004
chrZ	22530001	22630000	0.007519	0.001547	0.794255	-1.54229	0.447087
chrZ	22540001	22640000	0.00692	0.001433	0.792919	-1.54642	0.44732
chrZ	22550001	22650000	0.006886	0.001436	0.791461	-1.55227	0.446926
chrZ	22560001	22660000	0.006951	0.001416	0.796288	-1.55792	0.438301
chrZ	22570001	22670000	0.007299	0.00145	0.801343	-1.5277	0.433468
chrZ	22580001	22680000	0.007216	0.00144	0.800443	-1.50222	0.432239
chrZ	22590001	22690000	0.007428	0.001481	0.800619	-1.49219	0.430275
chrZ	22600001	22700000	0.006808	0.001328	0.804935	-1.49324	0.424548
chrZ	22610001	22710000	0.006088	0.001204	0.802234	-1.50073	0.422591
chrZ	22620001	22720000	0.005789	0.001118	0.806875	-1.49602	0.421378
chrZ	22630001	22730000	0.005896	0.001105	0.812585	-1.48663	0.421569
chrZ	22640001	22740000	0.006403	0.001177	0.81618	-1.49468	0.422216
chrZ	22650001	22750000	0.006425	0.0011	0.828794	-1.49015	0.425018
chrZ	22660001	22760000	0.00641	0.001158	0.819345	-1.47293	0.433031
chrZ	22670001	22770000	0.006318	0.001237	0.80421	-1.49333	0.441634
chrZ	22680001	22780000	0.006664	0.001274	0.808824	-1.4848	0.437229
chrZ	22690001	22790000	0.006938	0.001288	0.814356	-1.5234	0.436134
chrZ	22700001	22800000	0.007988	0.001474	0.815473	-1.53407	0.429186
chrZ	22710001	22810000	0.008761	0.001655	0.811095	-1.54215	0.448269
chrZ	22720001	22820000	0.008859	0.001682	0.810137	-1.52671	0.444691
chrZ	22730001	22830000	0.008678	0.001704	0.803641	-1.52706	0.454667
chrZ	22740001	22840000	0.00847	0.001659	0.804132	-1.52329	0.458306
chrZ	22750001	22850000	0.008074	0.001636	0.797374	-1.51583	0.458788
chrZ	22760001	22860000	0.00762	0.001506	0.802362	-1.52687	0.452432
chrZ	22770001	22870000	0.007691	0.001443	0.812378	-1.53513	0.441164
chrZ	22780001	22880000	0.00742	0.001397	0.811725	-1.55217	0.443626
chrZ	22790001	22890000	0.006325	0.001205	0.809486	-1.53792	0.451279
chrZ	22800001	22900000	0.005165	0.000998	0.806776	-1.52567	0.464671
chrZ	22810001	22910000	0.004491	0.000823	0.816745	-1.50627	0.434018
chrZ	22820001	22920000	0.004894	0.000868	0.82264	-1.5373	0.434097
chrZ	22830001	22930000	0.00534	0.000809	0.848502	-1.56634	0.405915
chrZ	22840001	22940000	0.006015	0.000923	0.84655	-1.58549	0.401413
chrZ	22850001	22950000	0.006741	0.001101	0.836671	-1.57209	0.399278
chrZ	22860001	22960000	0.007092	0.001194	0.831641	-1.56505	0.406255
chrZ	22870001	22970000	0.006875	0.001193	0.826473	-1.55684	0.406593
chrZ	22880001	22980000	0.006783	0.0012	0.823087	-1.55944	0.4119
chrZ	22890001	22990000	0.007116	0.00131	0.815908	-1.52803	0.405509
chrZ	22900001	23000000	0.007116	0.00131	0.815908	-1.52803	0.405509
chrZ	22910001	23010000	0.007017	0.001305	0.814023	-1.52873	0.405525
chrZ	22920001	23020000	0.005987	0.001112	0.814264	-1.52001	0.405782
chrZ	22930001	23030000	0.004916	0.001012	0.794142	-1.4682	0.399683
chrZ	22940001	23040000	0.004091	0.000911	0.777316	-1.43752	0.393497
chrZ	22950001	23050000	0.003659	0.000857	0.765783	-1.40596	0.375158
chrZ	22960001	23060000	0.003566	0.000923	0.741167	-1.33818	0.367539
chrZ	22970001	23070000	0.003394	0.000949	0.720389	-1.30457	0.343614
chrZ	22980001	23080000	0.003434	0.001074	0.687245	-1.10249	0.319711
chrZ	22990001	23090000	0.003844	0.001164	0.69719	-1.19845	0.319014
chrZ	23000001	23100000	0.004806	0.001494	0.689139	-1.2328	0.308016
chrZ	23010001	23110000	0.005386	0.001702	0.683996	-1.23022	0.310943
chrZ	23020001	23120000	0.005887	0.001869	0.682521	-1.22513	0.309646
chrZ	23030001	23130000	0.006408	0.00202	0.684769	-1.24595	0.316003
chrZ	23040001	23140000	0.006909	0.002176	0.685048	-1.22402	0.315568
chrZ	23050001	23150000	0.007192	0.002265	0.685067	-1.24521	0.322075
chrZ	23060001	23160000	0.007079	0.002211	0.687668	-1.24679	0.324901
chrZ	23070001	23170000	0.006743	0.002113	0.686638	-1.23354	0.330548
chrZ	23080001	23180000	0.00688	0.002105	0.694041	-1.30905	0.335843
chrZ	23090001	23190000	0.007061	0.002091	0.703866	-1.26106	0.341893
chrZ	23100001	23200000	0.006523	0.001883	0.711329	-1.27676	0.355815
chrZ	23110001	23210000	0.006652	0.001905	0.71362	-1.31582	0.360601
chrZ	23120001	23220000	0.006691	0.001932	0.711254	-1.31982	0.36198
chrZ	23130001	23230000	0.007004	0.00196	0.72016	-1.3205	0.370113
chrZ	23140001	23240000	0.007081	0.001974	0.721226	-1.36282	0.372937
chrZ	23150001	23250000	0.007105	0.002067	0.709078	-1.32445	0.373878
chrZ	23160001	23260000	0.007645	0.002124	0.722171	-1.41961	0.374457
chrZ	23170001	23270000	0.00865	0.002498	0.711214	-1.37683	0.378487
chrZ	23180001	23280000	0.008683	0.002557	0.705517	-1.35221	0.375717
chrZ	23190001	23290000	0.008589	0.002778	0.676563	-1.2815	0.369426
chrZ	23200001	23300000	0.009144	0.003145	0.656059	-1.0608	0.353216
chrZ:23550001-24230000 (680 kb)
chrZ	23550001	23650000	0.007502	0.001789	0.76153	-1.28086	0.417662
chrZ	23560001	23660000	0.007405	0.001544	0.791492	-1.55235	0.434463
chrZ	23570001	23670000	0.007	0.001436	0.794857	-1.57986	0.428617
chrZ	23580001	23680000	0.006494	0.00128	0.802895	-1.56141	0.42872
chrZ	23590001	23690000	0.006466	0.001252	0.806372	-1.57201	0.42578
chrZ	23600001	23700000	0.0063	0.00121	0.807937	-1.58966	0.432246
chrZ	23610001	23710000	0.006012	0.001155	0.807884	-1.61946	0.431608
chrZ	23620001	23720000	0.006091	0.001194	0.803973	-1.61847	0.430655
chrZ	23630001	23730000	0.006002	0.001175	0.804232	-1.5885	0.427095
chrZ	23640001	23740000	0.005696	0.001099	0.807058	-1.59203	0.423205
chrZ	23650001	23750000	0.0057	0.001086	0.809474	-1.59491	0.416069
chrZ	23660001	23760000	0.005467	0.001039	0.809951	-1.57878	0.412104
chrZ	23670001	23770000	0.005536	0.000998	0.819725	-1.57834	0.404908
chrZ	23680001	23780000	0.005736	0.001088	0.810321	-1.57917	0.41844
chrZ	23690001	23790000	0.005924	0.001139	0.807731	-1.57745	0.415421
chrZ	23700001	23800000	0.005871	0.001186	0.79799	-1.55074	0.418218
chrZ	23710001	23810000	0.005708	0.001141	0.800105	-1.54655	0.418932
chrZ	23720001	23820000	0.005874	0.001152	0.803882	-1.55251	0.412893
chrZ	23730001	23830000	0.005811	0.001177	0.797453	-1.57579	0.419714
chrZ	23740001	23840000	0.005567	0.001136	0.79594	-1.56635	0.427553
chrZ	23750001	23850000	0.005369	0.001121	0.791209	-1.5487	0.438756
chrZ	23760001	23860000	0.005482	0.001119	0.795877	-1.55138	0.434378
chrZ	23770001	23870000	0.005372	0.001104	0.79449	-1.56056	0.437267
chrZ	23780001	23880000	0.005411	0.001051	0.805766	-1.59879	0.417675
chrZ	23790001	23890000	0.005088	0.001027	0.798153	-1.58406	0.437019
chrZ	23800001	23900000	0.004892	0.000931	0.809689	-1.59631	0.43515
chrZ	23810001	23910000	0.005158	0.000987	0.808647	-1.60633	0.433381
chrZ	23820001	23920000	0.005216	0.001014	0.805598	-1.60263	0.456001
chrZ	23830001	23930000	0.00544	0.001027	0.811213	-1.59941	0.455536
chrZ	23840001	23940000	0.005767	0.00107	0.814462	-1.60563	0.454956
chrZ	23850001	23950000	0.005939	0.001107	0.813605	-1.60929	0.460132
chrZ	23860001	23960000	0.006119	0.001175	0.807975	-1.61744	0.46124
chrZ	23870001	23970000	0.00646	0.001272	0.803096	-1.60729	0.464685
chrZ	23880001	23980000	0.006533	0.001318	0.798255	-1.58557	0.466541
chrZ	23890001	23990000	0.006784	0.001352	0.800708	-1.60092	0.456391
chrZ	23900001	24000000	0.006936	0.001401	0.79801	-1.59109	0.455352
chrZ	23910001	24010000	0.006832	0.001425	0.791423	-1.56995	0.463225
chrZ	23920001	24020000	0.006621	0.001387	0.790515	-1.56692	0.456236
chrZ	23930001	24030000	0.006554	0.001364	0.791883	-1.57311	0.452187
chrZ	23940001	24040000	0.00627	0.001284	0.795215	-1.57868	0.446064
chrZ	23950001	24050000	0.005681	0.001147	0.798099	-1.58223	0.438147
chrZ	23960001	24060000	0.005258	0.001099	0.790985	-1.52613	0.433532
chrZ	23970001	24070000	0.004845	0.001025	0.788442	-1.54245	0.428241
chrZ	23980001	24080000	0.004702	0.001068	0.772863	-1.5116	0.428158
chrZ	23990001	24090000	0.004591	0.001128	0.754302	-1.41756	0.424489
chrZ	24000001	24100000	0.00457	0.001164	0.745295	-1.39662	0.424535
chrZ	24010001	24110000	0.004508	0.001187	0.73669	-1.36944	0.412696
chrZ	24020001	24120000	0.004504	0.001158	0.742895	-1.35924	0.388746
chrZ	24030001	24130000	0.004348	0.001179	0.728841	-1.30962	0.383245
chrZ	24040001	24140000	0.004731	0.001365	0.711477	-1.30919	0.376529
chrZ	24050001	24150000	0.005236	0.001531	0.707601	-1.31084	0.378512
chrZ	24060001	24160000	0.005205	0.001522	0.707589	-1.31286	0.388412
chrZ	24070001	24170000	0.00527	0.001555	0.704934	-1.30018	0.386495
chrZ	24080001	24180000	0.005286	0.001538	0.709043	-1.291	0.382328
chrZ	24090001	24190000	0.005227	0.001447	0.723168	-1.32833	0.384257
chrZ	24100001	24200000	0.005215	0.001408	0.73001	-1.3212	0.372259
chrZ	24110001	24210000	0.005128	0.001327	0.741225	-1.34113	0.368925
chrZ	24120001	24220000	0.005119	0.001372	0.731979	-1.32834	0.394629
chrZ	24130001	24230000	0.005023	0.001488	0.703763	-1.12577	0.383747
chrZ:33760001-34170000 (410 kb)
chrZ	33760001	33860000	0.007528	0.002887	0.616498	-1.34528	0.331492
chrZ	33770001	33870000	0.007024	0.002686	0.617597	-1.34285	0.322998
chrZ	33780001	33880000	0.00667	0.002567	0.615142	-1.3095	0.322132
chrZ	33790001	33890000	0.006632	0.002504	0.622437	-1.30836	0.319597
chrZ	33800001	33900000	0.006764	0.002545	0.623743	-1.29045	0.321
chrZ	33810001	33910000	0.006545	0.002381	0.636211	-1.29457	0.316059
chrZ	33820001	33920000	0.006236	0.002312	0.62925	-1.24723	0.325663
chrZ	33830001	33930000	0.006401	0.002414	0.622871	-1.25256	0.320613
chrZ	33840001	33940000	0.007266	0.002669	0.632673	-1.23776	0.313855
chrZ	33850001	33950000	0.007347	0.002692	0.633592	-1.21737	0.323204
chrZ	33860001	33960000	0.007613	0.002806	0.63142	-1.23506	0.324403
chrZ	33870001	33970000	0.008286	0.003108	0.624909	-1.22233	0.335259
chrZ	33880001	33980000	0.00877	0.003265	0.627708	-1.23373	0.342241
chrZ	33890001	33990000	0.00884	0.003276	0.629412	-1.27029	0.340535
chrZ	33900001	34000000	0.008646	0.003218	0.627805	-1.29638	0.339586
chrZ	33910001	34010000	0.0085	0.003143	0.630235	-1.31489	0.336225
chrZ	33920001	34020000	0.008522	0.003138	0.631777	-1.3011	0.334346
chrZ	33930001	34030000	0.008496	0.003094	0.635829	-1.31387	0.334811
chrZ	33940001	34040000	0.008434	0.003221	0.618093	-1.28885	0.341351
chrZ	33980001	34080000	0.007473	0.002881	0.614479	-1.28605	0.328871
chrZ	33990001	34090000	0.007455	0.00281	0.623072	-1.28281	0.330166
chrZ	34000001	34100000	0.007816	0.002961	0.621162	-1.24531	0.337209
chrZ	34010001	34110000	0.008177	0.003093	0.621744	-1.25954	0.344832
chrZ	34020001	34120000	0.008305	0.003165	0.618904	-1.23887	0.343683
chrZ	34030001	34130000	0.008148	0.003107	0.618679	-1.20888	0.343081
chrZ	34040001	34140000	0.007998	0.002923	0.634534	-1.23543	0.338993
chrZ	34050001	34150000	0.007901	0.00286	0.638021	-1.20682	0.334563
chrZ	34060001	34160000	0.007509	0.002728	0.636703	-1.17764	0.329221
chrZ	34070001	34170000	0.007478	0.002776	0.628778	-1.07611	0.331663
chrZ:37260001-38910000 (1650 kb)
chrZ	37260001	37360000	0.005437	0.001514	0.721538	-1.03621	0.382983
chrZ	37270001	37370000	0.005287	0.001399	0.735389	-1.11966	0.394644
chrZ	37280001	37380000	0.005293	0.001394	0.736633	-1.20946	0.405091
chrZ	37290001	37390000	0.005163	0.001283	0.751501	-1.27053	0.417325
chrZ	37300001	37400000	0.004502	0.00103	0.771213	-1.42955	0.430222
chrZ	37310001	37410000	0.004186	0.000977	0.766603	-1.4616	0.441364
chrZ	37320001	37420000	0.004263	0.000957	0.77551	-1.46944	0.439543
chrZ	37330001	37430000	0.004316	0.00096	0.777572	-1.48497	0.434577
chrZ	37340001	37440000	0.00421	0.000902	0.785748	-1.5243	0.439007
chrZ	37350001	37450000	0.003815	0.000903	0.763303	-1.52054	0.444066
chrZ	37360001	37460000	0.003766	0.000846	0.775358	-1.54624	0.422169
chrZ	37370001	37470000	0.003711	0.000791	0.78685	-1.5421	0.410622
chrZ	37380001	37480000	0.003742	0.000765	0.795564	-1.53259	0.414083
chrZ	37390001	37490000	0.003604	0.000711	0.802719	-1.55408	0.397077
chrZ	37400001	37500000	0.003793	0.000771	0.796731	-1.54744	0.412733
chrZ	37410001	37510000	0.003833	0.000765	0.800417	-1.56066	0.424437
chrZ	37420001	37520000	0.003783	0.000786	0.792228	-1.55336	0.424923
chrZ	37430001	37530000	0.003774	0.000803	0.787228	-1.54783	0.426353
chrZ	37440001	37540000	0.003667	0.000815	0.777747	-1.55483	0.437672
chrZ	37450001	37550000	0.003563	0.000812	0.772102	-1.53513	0.442288
chrZ	37460001	37560000	0.003646	0.000835	0.770982	-1.53845	0.448259
chrZ	37470001	37570000	0.003704	0.00089	0.759719	-1.53471	0.45323
chrZ	37480001	37580000	0.003662	0.00089	0.756963	-1.5102	0.456561
chrZ	37490001	37590000	0.003525	0.000869	0.753475	-1.49974	0.465949
chrZ	37500001	37600000	0.003725	0.000903	0.757584	-1.50158	0.441666
chrZ	37510001	37610000	0.003733	0.000862	0.769087	-1.51379	0.425692
chrZ	37520001	37620000	0.00363	0.000812	0.776309	-1.51963	0.421047
chrZ	37530001	37630000	0.003487	0.000778	0.776886	-1.50528	0.426468
chrZ	37540001	37640000	0.003541	0.000795	0.775487	-1.47267	0.416347
chrZ	37550001	37650000	0.003588	0.000759	0.788462	-1.46897	0.411931
chrZ	37560001	37660000	0.003456	0.000739	0.786169	-1.46988	0.411543
chrZ	37570001	37670000	0.003485	0.000734	0.789383	-1.48397	0.418625
chrZ	37580001	37680000	0.003312	0.000696	0.789855	-1.50654	0.415575
chrZ	37590001	37690000	0.003022	0.000629	0.79186	-1.49372	0.414016
chrZ	37600001	37700000	0.002396	0.000488	0.796327	-1.47421	0.426205
chrZ	37610001	37710000	0.001996	0.000436	0.781563	-1.46991	0.442454
chrZ	37620001	37720000	0.001777	0.00039	0.780529	-1.44725	0.451871
chrZ	37630001	37730000	0.001516	0.000335	0.779024	-1.45939	0.446751
chrZ	37640001	37740000	0.001196	0.000241	0.798495	-1.49415	0.442748
chrZ	37650001	37750000	0.00098	0.000215	0.780612	-1.46585	0.420344
chrZ	37660001	37760000	0.001155	0.000239	0.793074	-1.39508	0.395601
chrZ	37670001	37770000	0.001264	0.000308	0.756329	-1.38507	0.461452
chrZ	37680001	37780000	0.00147	0.000343	0.766667	-1.37557	0.442871
chrZ	37690001	37790000	0.001893	0.000456	0.759113	-1.43181	0.419825
chrZ	37700001	37800000	0.002201	0.00054	0.754657	-1.45872	0.429654
chrZ	37710001	37810000	0.002523	0.00062	0.754261	-1.46753	0.424819
chrZ	37720001	37820000	0.002839	0.00068	0.760479	-1.46819	0.419406
chrZ	37730001	37830000	0.003222	0.000749	0.767536	-1.47237	0.411278
chrZ	37740001	37840000	0.00355	0.000835	0.764789	-1.47473	0.412622
chrZ	37750001	37850000	0.003634	0.000864	0.762245	-1.47606	0.42551
chrZ	37760001	37860000	0.003672	0.000899	0.755174	-1.47313	0.429777
chrZ	37770001	37870000	0.003543	0.000848	0.760655	-1.45071	0.398788
chrZ	37780001	37880000	0.003753	0.000887	0.763656	-1.43971	0.412095
chrZ	37790001	37890000	0.003687	0.000868	0.764578	-1.38843	0.41256
chrZ	37800001	37900000	0.003781	0.00089	0.764613	-1.32493	0.404755
chrZ	37810001	37910000	0.003864	0.000951	0.753882	-1.34599	0.39844
chrZ	37820001	37920000	0.003914	0.000954	0.75626	-1.34927	0.396282
chrZ	37830001	37930000	0.003879	0.000984	0.746326	-1.3376	0.39459
chrZ	37840001	37940000	0.00386	0.000969	0.748964	-1.3264	0.394181
chrZ	37850001	37950000	0.003968	0.00099	0.750504	-1.3325	0.400782
chrZ	37860001	37960000	0.003748	0.000959	0.74413	-1.33373	0.412266
chrZ	37870001	37970000	0.003931	0.000981	0.750445	-1.34052	0.40237
chrZ	37880001	37980000	0.003876	0.001039	0.73194	-1.29883	0.400696
chrZ	37890001	37990000	0.003791	0.001012	0.733052	-1.3281	0.416737
chrZ	37900001	38000000	0.003663	0.000943	0.742561	-1.38723	0.421432
chrZ	37910001	38010000	0.003308	0.000818	0.752721	-1.34648	0.432465
chrZ	37920001	38020000	0.002942	0.000756	0.743032	-1.33167	0.441137
chrZ	37930001	38030000	0.002594	0.000656	0.747109	-1.32814	0.455178
chrZ	37940001	38040000	0.002284	0.000585	0.74387	-1.32111	0.459227
chrZ	37950001	38050000	0.001933	0.000511	0.735644	-1.29739	0.452453
chrZ	37980001	38080000	0.001353	0.000386	0.714708	-1.04402	0.449735
chrZ	37990001	38090000	0.001374	0.00039	0.716157	-1.05402	0.439713
chrZ	38000001	38100000	0.001407	0.000416	0.704335	-1.10206	0.434679
chrZ	38010001	38110000	0.001679	0.000477	0.715902	-1.18842	0.427584
chrZ	38020001	38120000	0.001945	0.000549	0.717738	-1.20845	0.420658
chrZ	38030001	38130000	0.00232	0.000609	0.7375	-1.26266	0.413271
chrZ	38040001	38140000	0.002527	0.000662	0.738029	-1.27878	0.413328
chrZ	38050001	38150000	0.002795	0.000726	0.74025	-1.27306	0.42131
chrZ	38060001	38160000	0.002847	0.000661	0.767826	-1.46631	0.426371
chrZ	38070001	38170000	0.002765	0.000636	0.769982	-1.44222	0.43256
chrZ	38080001	38180000	0.002758	0.000654	0.762872	-1.42298	0.428783
chrZ	38090001	38190000	0.002641	0.000607	0.770163	-1.42115	0.420352
chrZ	38100001	38200000	0.00251	0.000568	0.773705	-1.40531	0.420737
chrZ	38110001	38210000	0.002246	0.000511	0.772484	-1.37881	0.421272
chrZ	38120001	38220000	0.001992	0.000441	0.778614	-1.39185	0.428651
chrZ	38130001	38230000	0.001617	0.000381	0.764378	-1.34054	0.440931
chrZ	38140001	38240000	0.00141	0.000328	0.767376	-1.32182	0.444849
chrZ	38150001	38250000	0.001142	0.000264	0.768827	-1.34665	0.432848
chrZ	38160001	38260000	0.000867	0.000209	0.758939	-1.40521	0.4438
chrZ	38170001	38270000	0.000684	0.000167	0.755848	-1.41692	0.422885
chrZ	38180001	38280000	0.000427	7.6e-05	0.822014	-1.55837	0.377788
chrZ	38190001	38290000	0.000252	5.2e-05	0.793651	-1.50897	0.419368
chrZ	38210001	38310000	5.4e-05	1.7e-05	0.685185	-1.31556	0.55922
chrZ	38220001	38320000	0.000208	5.2e-05	0.75	-1.2458	0.542097
chrZ	38230001	38330000	0.000438	0.000117	0.732877	-1.19521	0.48398
chrZ	38240001	38340000	0.000553	0.000148	0.732369	-1.12946	0.480668
chrZ	38250001	38350000	0.000553	0.000148	0.732369	-1.12946	0.480668
chrZ	38260001	38360000	0.000553	0.000148	0.732369	-1.12946	0.480668
chrZ	38270001	38370000	0.000553	0.000148	0.732369	-1.12946	0.480668
chrZ	38280001	38380000	0.000553	0.000148	0.732369	-1.12946	0.480668
chrZ	38290001	38390000	0.000718	0.000179	0.750696	-1.13615	0.478359
chrZ	38300001	38400000	0.00097	0.000217	0.776289	-1.07719	0.470738
chrZ	38310001	38410000	0.001229	0.000259	0.78926	-1.15668	0.437225
chrZ	38320001	38420000	0.001368	0.000291	0.787281	-1.18604	0.426564
chrZ	38330001	38430000	0.00148	0.000308	0.791892	-1.26428	0.446729
chrZ	38340001	38440000	0.001693	0.000331	0.804489	-1.37328	0.430338
chrZ	38350001	38450000	0.001978	0.000375	0.810415	-1.4097	0.436437
chrZ	38360001	38460000	0.002302	0.000433	0.811903	-1.42239	0.423981
chrZ	38370001	38470000	0.002575	0.0005	0.805825	-1.41865	0.415111
chrZ	38380001	38480000	0.002937	0.000567	0.806946	-1.44334	0.403717
chrZ	38390001	38490000	0.003067	0.000604	0.803065	-1.43694	0.40169
chrZ	38400001	38500000	0.003126	0.000628	0.799104	-1.48536	0.392871
chrZ	38410001	38510000	0.00312	0.000643	0.79391	-1.482	0.39586
chrZ	38420001	38520000	0.003066	0.000649	0.788324	-1.50435	0.403723
chrZ	38430001	38530000	0.002996	0.000612	0.795728	-1.51388	0.3919
chrZ	38440001	38540000	0.00297	0.000628	0.788552	-1.49407	0.40086
chrZ	38450001	38550000	0.00298	0.000641	0.784899	-1.46008	0.388465
chrZ	38460001	38560000	0.00293	0.000638	0.782253	-1.4721	0.389591
chrZ	38470001	38570000	0.002974	0.000629	0.7885	-1.47294	0.392522
chrZ	38480001	38580000	0.00293	0.000616	0.789761	-1.46763	0.398451
chrZ	38490001	38590000	0.002942	0.000616	0.790619	-1.50485	0.402158
chrZ	38500001	38600000	0.00293	0.000596	0.796587	-1.47828	0.418682
chrZ	38510001	38610000	0.002777	0.000571	0.794382	-1.47453	0.421597
chrZ	38520001	38620000	0.002766	0.000553	0.800072	-1.47574	0.410345
chrZ	38530001	38630000	0.002864	0.000592	0.793296	-1.48197	0.400766
chrZ	38540001	38640000	0.002828	0.000599	0.78819	-1.45013	0.390556
chrZ	38550001	38650000	0.002828	0.000593	0.790311	-1.4771	0.395865
chrZ	38560001	38660000	0.002834	0.000588	0.792519	-1.45948	0.404368
chrZ	38570001	38670000	0.002862	0.000573	0.79979	-1.46469	0.404383
chrZ	38580001	38680000	0.002848	0.000592	0.792135	-1.45627	0.410576
chrZ	38590001	38690000	0.002851	0.000615	0.784286	-1.44426	0.410838
chrZ	38600001	38700000	0.002809	0.00062	0.779281	-1.47453	0.395172
chrZ	38610001	38710000	0.003005	0.000655	0.78203	-1.48091	0.404382
chrZ	38620001	38720000	0.003073	0.000661	0.784901	-1.51185	0.403816
chrZ	38630001	38730000	0.002914	0.000631	0.783459	-1.5032	0.419549
chrZ	38640001	38740000	0.002956	0.000619	0.790595	-1.52181	0.424018
chrZ	38650001	38750000	0.003174	0.000677	0.786704	-1.53108	0.421155
chrZ	38660001	38760000	0.003368	0.0007	0.792162	-1.54173	0.409892
chrZ	38670001	38770000	0.00337	0.000743	0.779525	-1.5374	0.407989
chrZ	38680001	38780000	0.003376	0.000735	0.782287	-1.53364	0.420134
chrZ	38690001	38790000	0.003604	0.000727	0.79828	-1.53193	0.408346
chrZ	38700001	38800000	0.003723	0.000739	0.801504	-1.53289	0.412265
chrZ	38710001	38810000	0.003689	0.000731	0.801843	-1.50737	0.407057
chrZ	38720001	38820000	0.003614	0.000699	0.806586	-1.47703	0.414932
chrZ	38730001	38830000	0.00369	0.000705	0.808943	-1.48079	0.405916
chrZ	38740001	38840000	0.003695	0.000713	0.807037	-1.49543	0.408366
chrZ	38750001	38850000	0.003572	0.000677	0.81047	-1.47749	0.409613
chrZ	38760001	38860000	0.003533	0.000689	0.804982	-1.46543	0.42658
chrZ	38770001	38870000	0.003686	0.000741	0.798969	-1.41717	0.431916
chrZ	38780001	38880000	0.004032	0.000932	0.768849	-1.28329	0.401697
chrZ	38790001	38890000	0.003907	0.00101	0.74149	-1.21084	0.397364
chrZ	38800001	38900000	0.0039	0.001072	0.725128	-1.14009	0.38456
chrZ	38810001	38910000	0.003865	0.001114	0.711772	-1.07943	0.377533
