# Supplementary material for: Population genomic data reveal genes related to important traits of quail
Source: Gigascience. 2018 May 11;7(5):giy049. doi: 10.1093/gigascience/giy049 (PMC5961004; doi:10.1093/gigascience/giy049)
Supplement: Additional Files [file giy049_supp.zip › Table S16-updated.xlsx]

## Sheet: sheet1
		Supplementary Table 16 The large scale of genomic regions showing reduction of diversity (ROD) between meat-type quail and wild quail at 100-kb overlapping sliding window in 10-kb step
CHROM	BIN_START	BIN_END	π_wild	π_meat	ROD (1-π_meat/π_wild)	Tajima's D_meat	Weir's FST
chr1:95610001-96000000 (390 kb)
chr1	95610001	95710000	0.008914	0.001526	0.828809	-2.26055	0.40179
chr1	95620001	95720000	0.009017	0.001437	0.840634	-2.30726	0.408985
chr1	95630001	95730000	0.009425	0.001383	0.853263	-2.35655	0.408451
chr1	95640001	95740000	0.010094	0.001435	0.857836	-2.41686	0.408561
chr1	95650001	95750000	0.010568	0.001439	0.863834	-2.46998	0.437625
chr1	95660001	95760000	0.011158	0.001464	0.868794	-2.50946	0.442211
chr1	95670001	95770000	0.011691	0.001499	0.871782	-2.54134	0.44782
chr1	95680001	95780000	0.011888	0.001398	0.882402	-2.58874	0.449402
chr1	95690001	95790000	0.011789	0.001317	0.888286	-2.62388	0.454738
chr1	95700001	95800000	0.011854	0.001268	0.893032	-2.65719	0.454246
chr1	95710001	95810000	0.0116	0.001291	0.888707	-2.67648	0.456563
chr1	95720001	95820000	0.011206	0.001244	0.888988	-2.67968	0.455264
chr1	95730001	95830000	0.010886	0.001192	0.890502	-2.68058	0.454771
chr1	95740001	95840000	0.010801	0.00116	0.892603	-2.68438	0.446852
chr1	95750001	95850000	0.010497	0.001105	0.894732	-2.68069	0.4226
chr1	95760001	95860000	0.010056	0.001028	0.897772	-2.68226	0.422744
chr1	95770001	95870000	0.01009	0.000994	0.901487	-2.68411	0.421594
chr1	95780001	95880000	0.009876	0.000991	0.899656	-2.68936	0.432801
chr1	95790001	95890000	0.009683	0.000975	0.899308	-2.68823	0.432146
chr1	95800001	95900000	0.009374	0.000981	0.895349	-2.68557	0.439792
chr1	95810001	95910000	0.009472	0.000962	0.898438	-2.68352	0.440709
chr1	95820001	95920000	0.009535	0.000956	0.899738	-2.68336	0.44441
chr1	95830001	95930000	0.009723	0.000987	0.898488	-2.68571	0.449495
chr1	95840001	95940000	0.009682	0.001025	0.894133	-2.64625	0.450909
chr1	95850001	95950000	0.009758	0.001155	0.881636	-2.58148	0.44811
chr1	95860001	95960000	0.010004	0.001291	0.870952	-2.52036	0.440145
chr1	95870001	95970000	0.009917	0.001358	0.863063	-2.48185	0.431763
chr1	95880001	95980000	0.009268	0.001315	0.858114	-2.44167	0.424212
chr1	95890001	95990000	0.009361	0.001432	0.847025	-2.38442	0.426305
chr1	95900001	96000000	0.00953	0.001575	0.834732	-2.33034	0.416591
chr1:96710001-96970000 (260 kb)
chr1	96710001	96810000	0.012094	0.002069	0.828923	-2.36318	0.437734
chr1	96720001	96820000	0.011991	0.001952	0.837211	-2.40412	0.44168
chr1	96730001	96830000	0.012054	0.001805	0.850257	-2.44273	0.446056
chr1	96740001	96840000	0.012186	0.001685	0.861727	-2.49954	0.452159
chr1	96750001	96850000	0.011679	0.00153	0.868996	-2.54784	0.467558
chr1	96760001	96860000	0.012212	0.001415	0.88413	-2.59629	0.470962
chr1	96770001	96870000	0.012246	0.001303	0.893598	-2.66947	0.46917
chr1	96780001	96880000	0.012171	0.001196	0.901734	-2.70004	0.469493
chr1	96790001	96890000	0.011765	0.001154	0.901912	-2.70205	0.472067
chr1	96800001	96900000	0.011673	0.001139	0.902424	-2.70078	0.471079
chr1	96810001	96910000	0.011158	0.0011	0.901416	-2.69914	0.473734
chr1	96820001	96920000	0.010719	0.001063	0.90083	-2.67935	0.471797
chr1	96830001	96930000	0.010055	0.001104	0.890204	-2.62481	0.46517
chr1	96840001	96940000	0.009787	0.001139	0.883621	-2.57612	0.456388
chr1	96850001	96950000	0.009883	0.00128	0.870485	-2.51228	0.443997
chr1	96860001	96960000	0.0096	0.001423	0.851771	-2.46646	0.42798
chr1	96870001	96970000	0.008712	0.001427	0.836203	-2.40505	0.439092
chr1:97480001-97580000 (100 kb)
chr1	97480001	97580000	0.006596	0.00117	0.82262	-2.2997	0.426128
chr1:153660001-153970000 (310 kb)
chr1	153660001	153760000	0.009388	0.001678	0.821261	-2.28642	0.417571
chr1	153670001	153770000	0.009385	0.001583	0.831327	-2.31581	0.42858
chr1	153680001	153780000	0.009199	0.001491	0.837917	-2.36036	0.437816
chr1	153690001	153790000	0.0089	0.001307	0.853146	-2.40766	0.447042
chr1	153700001	153800000	0.00881	0.001209	0.86277	-2.40793	0.447698
chr1	153710001	153810000	0.008756	0.001091	0.8754	-2.4764	0.463339
chr1	153720001	153820000	0.00856	0.000987	0.884696	-2.5292	0.466919
chr1	153730001	153830000	0.008162	0.000919	0.887405	-2.51967	0.46775
chr1	153740001	153840000	0.00844	0.000931	0.889692	-2.53519	0.467105
chr1	153750001	153850000	0.009583	0.001083	0.886987	-2.54098	0.465919
chr1	153760001	153860000	0.010937	0.001236	0.886989	-2.55971	0.459005
chr1	153770001	153870000	0.011068	0.001194	0.892121	-2.57733	0.455028
chr1	153780001	153880000	0.011386	0.001137	0.900141	-2.56751	0.452641
chr1	153790001	153890000	0.011089	0.001151	0.896203	-2.53912	0.452572
chr1	153800001	153900000	0.010127	0.001029	0.89839	-2.59865	0.458651
chr1	153810001	153910000	0.009479	0.001008	0.89366	-2.56714	0.451904
chr1	153820001	153920000	0.009116	0.001033	0.886683	-2.52556	0.445382
chr1	153830001	153930000	0.009195	0.001137	0.876346	-2.45846	0.440488
chr1	153840001	153940000	0.008259	0.001073	0.870081	-2.43394	0.446736
chr1	153850001	153950000	0.0079	0.001102	0.860506	-2.35412	0.444778
chr1	153860001	153960000	0.006487	0.000964	0.851395	-2.26387	0.44459
chr1	153870001	153970000	0.005511	0.00093	0.831247	-2.20066	0.439212
chr1:154150001-154760000 (610 kb)
chr1	154150001	154250000	0.009516	0.001589	0.833018	-2.03691	0.426862
chr1	154160001	154260000	0.009318	0.001337	0.856514	-2.04275	0.438052
chr1	154170001	154270000	0.009243	0.00121	0.86909	-2.05563	0.440705
chr1	154180001	154280000	0.009145	0.001063	0.883762	-2.11118	0.449903
chr1	154190001	154290000	0.009736	0.001082	0.888866	-2.20805	0.453325
chr1	154200001	154300000	0.009516	0.000967	0.898382	-2.24003	0.46266
chr1	154210001	154310000	0.010156	0.000977	0.903801	-2.33997	0.464226
chr1	154220001	154320000	0.010313	0.000878	0.914865	-2.48242	0.464563
chr1	154230001	154330000	0.01064	0.000867	0.918515	-2.59243	0.462791
chr1	154240001	154340000	0.010788	0.000905	0.91611	-2.64808	0.465223
chr1	154250001	154350000	0.010739	0.000952	0.911351	-2.65267	0.464429
chr1	154260001	154360000	0.010961	0.001045	0.904662	-2.65795	0.4593
chr1	154270001	154370000	0.010618	0.00105	0.901111	-2.63041	0.457397
chr1	154280001	154380000	0.010068	0.00102	0.898689	-2.62128	0.453462
chr1	154290001	154390000	0.009967	0.000972	0.902478	-2.6064	0.456176
chr1	154300001	154400000	0.010515	0.001038	0.901284	-2.61791	0.453104
chr1	154310001	154410000	0.010611	0.001044	0.901612	-2.63214	0.455149
chr1	154320001	154420000	0.010968	0.001103	0.899435	-2.62639	0.467126
chr1	154330001	154430000	0.011127	0.001136	0.897906	-2.61318	0.470107
chr1	154340001	154440000	0.011068	0.001157	0.895464	-2.61385	0.469312
chr1	154350001	154450000	0.010937	0.001207	0.889641	-2.61558	0.469697
chr1	154360001	154460000	0.011188	0.001265	0.886932	-2.60594	0.471466
chr1	154370001	154470000	0.011987	0.001313	0.890465	-2.62876	0.470638
chr1	154380001	154480000	0.01208	0.001277	0.894288	-2.5801	0.471189
chr1	154390001	154490000	0.012151	0.001137	0.906427	-2.5766	0.480239
chr1	154400001	154500000	0.011747	0.000987	0.915979	-2.55625	0.484706
chr1	154410001	154510000	0.011595	0.000877	0.924364	-2.52652	0.481627
chr1	154420001	154520000	0.010752	0.000744	0.930804	-2.51785	0.480187
chr1	154430001	154530000	0.010038	0.000596	0.940626	-2.5106	0.484416
chr1	154440001	154540000	0.009743	0.000467	0.952068	-2.46628	0.487266
chr1	154450001	154550000	0.009722	0.000361	0.962868	-2.39195	0.48131
chr1	154460001	154560000	0.009534	0.00021	0.977974	-2.17902	0.483108
chr1	154530001	154630000	0.008127	2.6e-05	0.996801	-2.1675	0.501812
chr1	154540001	154640000	0.007777	9.6e-05	0.987656	-2.44955	0.499944
chr1	154550001	154650000	0.007903	0.000259	0.967228	-2.38559	0.494988
chr1	154560001	154660000	0.007682	0.000361	0.953007	-2.50271	0.484501
chr1	154570001	154670000	0.007503	0.000473	0.936959	-2.54586	0.482511
chr1	154580001	154680000	0.007257	0.00057	0.921455	-2.56371	0.479276
chr1	154590001	154690000	0.006825	0.000643	0.905788	-2.54884	0.47883
chr1	154600001	154700000	0.007912	0.000736	0.906977	-2.56419	0.476865
chr1	154610001	154710000	0.008098	0.000835	0.896888	-2.58092	0.462461
chr1	154620001	154720000	0.009043	0.000948	0.895168	-2.58899	0.460341
chr1	154630001	154730000	0.009719	0.001044	0.892582	-2.59777	0.459476
chr1	154640001	154740000	0.010126	0.000985	0.902726	-2.60377	0.464698
chr1	154650001	154750000	0.010178	0.000859	0.915602	-2.596	0.464487
chr1	154660001	154760000	0.009837	0.001054	0.892854	-2.14298	0.463039
chr13:1-200000 (200 kb)
chr13	1	100000	0.003167	0.000139	0.95611	-2.62216	0.435594
chr13	10001	110000	0.003375	0.000143	0.95763	-2.6246	0.433266
chr13	20001	120000	0.003324	0.000112	0.966306	-2.61402	0.45224
chr13	30001	130000	0.003406	9.9e-05	0.970934	-2.60156	0.459101
chr13	40001	140000	0.003102	5.4e-05	0.982592	-2.56732	0.475727
chr13	50001	150000	0.002852	2e-05	0.992987	-2.34815	0.463962
chr13	60001	160000	0.002807	1.6e-05	0.9943	-2.26736	0.478992
chr13	70001	170000	0.002788	1.5e-05	0.99462	-2.24112	0.460374
chr13	80001	180000	0.002739	1.5e-05	0.994524	-2.24112	0.477814
chr13	90001	190000	0.003085	1.1e-05	0.996434	-2.0947	0.495732
chr13	100001	200000	0.00359	8e-06	0.997772	-2.17464	0.504406
chr13:230001-620000 (390 kb)
chr13	230001	330000	0.003703	4.6e-05	0.987578	-2.58741	0.451888
chr13	240001	340000	0.003987	6.8e-05	0.982945	-2.62483	0.433336
chr13	250001	350000	0.004253	9.3e-05	0.978133	-2.64659	0.424052
chr13	260001	360000	0.004811	0.000183	0.961962	-2.67657	0.416551
chr13	270001	370000	0.005033	0.000251	0.950129	-2.67977	0.414369
chr13	280001	380000	0.004841	0.000288	0.940508	-2.68345	0.420239
chr13	290001	390000	0.004672	0.000336	0.928082	-2.68702	0.406056
chr13	300001	400000	0.004819	0.000365	0.924258	-2.67152	0.401974
chr13	310001	410000	0.004711	0.000408	0.913394	-2.67507	0.393364
chr13	320001	420000	0.004532	0.000457	0.899162	-2.66431	0.404236
chr13	330001	430000	0.004499	0.00045	0.899978	-2.66014	0.39712
chr13	340001	440000	0.004544	0.000479	0.894586	-2.66313	0.395153
chr13	350001	450000	0.004518	0.00049	0.891545	-2.6613	0.404219
chr13	360001	460000	0.004403	0.000448	0.898251	-2.65678	0.406331
chr13	370001	470000	0.004166	0.00041	0.901584	-2.64609	0.406156
chr13	380001	480000	0.004199	0.00041	0.902358	-2.64609	0.391633
chr13	390001	490000	0.004072	0.00039	0.904224	-2.6391	0.389955
chr13	400001	500000	0.004074	0.000433	0.893716	-2.64205	0.419084
chr13	410001	510000	0.004043	0.00042	0.896117	-2.64031	0.442261
chr13	420001	520000	0.003952	0.000374	0.905364	-2.64621	0.476752
chr13	430001	530000	0.004011	0.000344	0.914236	-2.64526	0.47562
chr13	440001	540000	0.00389	0.000295	0.924165	-2.63445	0.482486
chr13	450001	550000	0.003962	0.000261	0.934124	-2.62451	0.474835
chr13	460001	560000	0.003935	0.000212	0.946125	-2.60435	0.481398
chr13	470001	570000	0.00425	0.000184	0.956706	-2.60895	0.488128
chr13	480001	580000	0.004362	0.00015	0.965612	-2.57534	0.499151
chr13	490001	590000	0.004401	0.000124	0.971825	-2.55849	0.500161
chr13	500001	600000	0.004295	5.3e-05	0.98766	-2.51688	0.485212
chr13	510001	610000	0.004445	2.3e-05	0.994826	-2.26374	0.486991
chr13	520001	620000	0.004295	2.5e-05	0.994179	-2.04664	0.4588
chr13:660001-1210000 (550 kb)
chr13	660001	760000	0.00758	5.8e-05	0.992348	-2.12541	0.512843
chr13	670001	770000	0.008024	0.000173	0.97844	-2.53165	0.505798
chr13	680001	780000	0.008695	0.000289	0.966763	-2.58916	0.504753
chr13	690001	790000	0.009527	0.000405	0.957489	-2.61591	0.493122
chr13	700001	800000	0.009559	0.000484	0.949367	-2.62859	0.485732
chr13	710001	810000	0.009683	0.000587	0.939378	-2.64063	0.477413
chr13	720001	820000	0.00975	0.00067	0.931282	-2.64931	0.465173
chr13	730001	830000	0.00879	0.000652	0.925825	-2.67764	0.456201
chr13	740001	840000	0.008311	0.000733	0.911804	-2.67356	0.465242
chr13	750001	850000	0.008246	0.00082	0.900558	-2.6805	0.465287
chr13	760001	860000	0.007972	0.000843	0.894255	-2.67946	0.452942
chr13	770001	870000	0.00746	0.000769	0.896917	-2.67281	0.446452
chr13	780001	880000	0.007221	0.000714	0.901122	-2.67622	0.428199
chr13	790001	890000	0.006533	0.000681	0.89576	-2.66616	0.429762
chr13	800001	900000	0.006597	0.000712	0.892072	-2.66608	0.439016
chr13	810001	910000	0.006399	0.000679	0.89389	-2.66189	0.434333
chr13	820001	920000	0.006455	0.000698	0.891867	-2.65271	0.447515
chr13	830001	930000	0.007189	0.000783	0.891084	-2.65348	0.445447
chr13	840001	940000	0.007555	0.000784	0.896228	-2.65537	0.42518
chr13	850001	950000	0.007693	0.000749	0.902639	-2.64192	0.419886
chr13	860001	960000	0.007818	0.000694	0.91123	-2.63876	0.420914
chr13	870001	970000	0.008118	0.000656	0.919192	-2.63913	0.424816
chr13	880001	980000	0.007924	0.000598	0.924533	-2.62698	0.434404
chr13	890001	990000	0.007441	0.000516	0.930654	-2.632	0.433802
chr13	900001	1000000	0.006503	0.000405	0.937721	-2.61732	0.433477
chr13	910001	1010000	0.005846	0.000334	0.942867	-2.60591	0.447794
chr13	920001	1020000	0.00575	0.000233	0.959478	-2.59279	0.451534
chr13	930001	1030000	0.006128	0.00015	0.975522	-2.55365	0.458667
chr13	940001	1040000	0.006126	7.1e-05	0.98841	-2.43503	0.474705
chr13	950001	1050000	0.00618	1.5e-05	0.997573	-2.00592	0.477383
chr13	960001	1060000	0.006516	1.6e-05	0.997545	-2.0511	0.492378
chr13	970001	1070000	0.006832	1.5e-05	0.997804	-2.13967	0.492211
chr13	980001	1080000	0.007145	1.1e-05	0.99846	-2.27641	0.502281
chr13	990001	1090000	0.007959	1.1e-05	0.998618	-2.27641	0.49883
chr13	1000001	1100000	0.009077	1.7e-05	0.998127	-1.92895	0.495656
chr13	1010001	1110000	0.009761	1.8e-05	0.998156	-1.97631	0.493985
chr13	1020001	1120000	0.009542	1.9e-05	0.998009	-2.0182	0.497795
chr13	1030001	1130000	0.009364	1.9e-05	0.997971	-2.02733	0.500803
chr13	1050001	1150000	0.009173	1.7e-05	0.998147	-1.93931	0.498611
chr13	1090001	1190000	0.008887	1.7e-05	0.998087	-1.93931	0.495278
chr13	1100001	1200000	0.008617	1.4e-05	0.998375	-2.13742	0.495169
chr13	1110001	1210000	0.008493	1.4e-05	0.998352	-2.13742	0.494862
chr13:1290001-1410000 (120 kb)
chr13	1290001	1390000	0.009499	2.8e-05	0.997052	-2.10465	0.50087
chr13	1300001	1400000	0.009361	3.4e-05	0.996368	-2.15064	0.499871
chr13	1310001	1410000	0.008887	3.2e-05	0.996399	-2.10997	0.501036
chr13:1500001-1610000 (110 kb)
chr13	1500001	1600000	0.007982	2e-05	0.997494	-2.21042	0.513772
chr13	1510001	1610000	0.007997	2.4e-05	0.996999	-2.01597	0.506455
chr13:1810001-2050000 (240 kb)
chr13	1810001	1910000	0.011116	1.5e-05	0.998651	-2.27896	0.503743
chr13	1820001	1920000	0.011333	2.1e-05	0.998147	-2.27083	0.502286
chr13	1830001	1930000	0.011654	2.3e-05	0.998026	-2.30775	0.504299
chr13	1840001	1940000	0.011615	7.3e-05	0.993715	-2.57942	0.507246
chr13	1850001	1950000	0.011235	0.000176	0.984335	-2.64676	0.497435
chr13	1860001	1960000	0.011118	0.00032	0.971218	-2.65728	0.494403
chr13	1870001	1970000	0.011195	0.000431	0.961501	-2.65121	0.489952
chr13	1880001	1980000	0.010925	0.000549	0.949748	-2.65864	0.483135
chr13	1890001	1990000	0.010692	0.000724	0.932286	-2.58579	0.481478
chr13	1900001	2000000	0.010613	0.000945	0.910958	-2.50441	0.476732
chr13	1910001	2010000	0.01051	0.001126	0.892864	-2.47411	0.463475
chr13	1920001	2020000	0.010254	0.001295	0.873708	-2.44559	0.457792
chr13	1930001	2030000	0.010219	0.001463	0.856835	-2.43955	0.456443
chr13	1940001	2040000	0.010104	0.00162	0.839667	-2.40805	0.446642
chr13	1950001	2050000	0.010259	0.00176	0.828443	-2.37277	0.446911
chr13:2160001-2260000 (100 kb)
chr13	2160001	2260000	0.010414	0.001754	0.831573	-2.0518	0.435719
chr2:29600001-30750000 (1150 kb)
chr2	29600001	29700000	0.013957	7e-05	0.994985	-2.33538	0.527546
chr2	29610001	29710000	0.014521	7.4e-05	0.994904	-2.45469	0.526748
chr2	29620001	29720000	0.014284	7.6e-05	0.994679	-2.4619	0.524319
chr2	29630001	29730000	0.014111	7.5e-05	0.994685	-2.45835	0.521125
chr2	29640001	29740000	0.013826	7.5e-05	0.994575	-2.45835	0.517518
chr2	29650001	29750000	0.013441	6.9e-05	0.994866	-2.44437	0.521928
chr2	29660001	29760000	0.013073	7.1e-05	0.994569	-2.47245	0.521024
chr2	29670001	29770000	0.012848	6.9e-05	0.99463	-2.44437	0.525086
chr2	29680001	29780000	0.012461	5.2e-05	0.995827	-2.56404	0.524754
chr2	29690001	29790000	0.012115	5e-05	0.995873	-2.55848	0.51931
chr2	29700001	29800000	0.011855	5.1e-05	0.995698	-2.56131	0.510665
chr2	29710001	29810000	0.011669	4.9e-05	0.995801	-2.53244	0.511452
chr2	29720001	29820000	0.01153	5.3e-05	0.995403	-2.51688	0.509714
chr2	29740001	29840000	0.011201	0.000107	0.990447	-1.96652	0.499205
chr2	29750001	29850000	0.011169	0.000104	0.990689	-1.94839	0.49318
chr2	29760001	29860000	0.011303	0.000109	0.990357	-1.94068	0.49506
chr2	29770001	29870000	0.011565	0.000107	0.990748	-1.9482	0.495951
chr2	29780001	29880000	0.011832	0.000255	0.978448	-2.45226	0.494353
chr2	29790001	29890000	0.012058	0.000383	0.968237	-2.51184	0.494555
chr2	29800001	29900000	0.011747	0.000497	0.957691	-2.56013	0.494666
chr2	29810001	29910000	0.011872	0.00064	0.946092	-2.56534	0.490036
chr2	29820001	29920000	0.012122	0.000762	0.937139	-2.58787	0.484433
chr2	29830001	29930000	0.012692	0.000943	0.925701	-2.613	0.480284
chr2	29840001	29940000	0.012858	0.001216	0.905429	-2.54523	0.471435
chr2	29850001	29950000	0.01315	0.001521	0.884335	-2.48053	0.465324
chr2	29860001	29960000	0.013348	0.001784	0.866347	-2.43027	0.452653
chr2	29870001	29970000	0.012911	0.001993	0.845636	-2.40443	0.444083
chr2	29880001	29980000	0.012612	0.002052	0.837298	-2.36036	0.434608
chr2	29890001	29990000	0.012361	0.002147	0.826309	-2.3346	0.425769
chr2	29960001	30060000	0.011363	0.00191	0.831911	-2.34988	0.423972
chr2	29970001	30070000	0.012002	0.001883	0.843109	-2.40876	0.42804
chr2	29980001	30080000	0.011897	0.001787	0.849794	-2.44879	0.43263
chr2	29990001	30090000	0.012129	0.001672	0.862149	-2.48236	0.43768
chr2	30000001	30100000	0.011892	0.001493	0.874453	-2.53881	0.445151
chr2	30010001	30110000	0.011901	0.001382	0.883875	-2.59826	0.446242
chr2	30020001	30120000	0.011741	0.001213	0.896687	-2.66574	0.449449
chr2	30030001	30130000	0.011523	0.001193	0.896468	-2.66632	0.455252
chr2	30040001	30140000	0.011726	0.001196	0.898004	-2.67228	0.458754
chr2	30050001	30150000	0.012056	0.001221	0.898723	-2.67092	0.457146
chr2	30060001	30160000	0.011707	0.001212	0.896472	-2.67089	0.45787
chr2	30070001	30170000	0.011193	0.001163	0.896096	-2.65781	0.456362
chr2	30080001	30180000	0.011193	0.00114	0.898151	-2.658	0.456845
chr2	30090001	30190000	0.01087	0.001141	0.895032	-2.65366	0.460146
chr2	30100001	30200000	0.010487	0.001089	0.896157	-2.65751	0.458038
chr2	30110001	30210000	0.010506	0.001094	0.895869	-2.65186	0.462721
chr2	30120001	30220000	0.010324	0.001096	0.89384	-2.65409	0.462577
chr2	30130001	30230000	0.01045	0.0011	0.894737	-2.66057	0.46097
chr2	30140001	30240000	0.010274	0.00109	0.893907	-2.64511	0.460101
chr2	30150001	30250000	0.010315	0.001135	0.889966	-2.63769	0.462847
chr2	30160001	30260000	0.010034	0.001102	0.890173	-2.62748	0.462421
chr2	30170001	30270000	0.009903	0.001056	0.893366	-2.63826	0.461712
chr2	30180001	30280000	0.009802	0.001069	0.890941	-2.63527	0.465933
chr2	30190001	30290000	0.009858	0.001059	0.892575	-2.64435	0.461962
chr2	30200001	30300000	0.010325	0.001123	0.891235	-2.64399	0.46471
chr2	30210001	30310000	0.010087	0.001098	0.891147	-2.64854	0.463407
chr2	30220001	30320000	0.010289	0.001127	0.890466	-2.65142	0.458386
chr2	30230001	30330000	0.010287	0.001139	0.889278	-2.6533	0.463545
chr2	30240001	30340000	0.010396	0.001166	0.887841	-2.66518	0.461546
chr2	30250001	30350000	0.010531	0.001159	0.889944	-2.67783	0.46241
chr2	30260001	30360000	0.010853	0.001178	0.891459	-2.68537	0.467625
chr2	30270001	30370000	0.011095	0.001241	0.888148	-2.66488	0.469764
chr2	30280001	30380000	0.01106	0.001241	0.887794	-2.66702	0.46793
chr2	30290001	30390000	0.011156	0.001252	0.887773	-2.66586	0.470729
chr2	30300001	30400000	0.011202	0.001244	0.888948	-2.66696	0.46874
chr2	30310001	30410000	0.011257	0.001255	0.888514	-2.66734	0.470047
chr2	30320001	30420000	0.011134	0.001258	0.887013	-2.66408	0.473694
chr2	30330001	30430000	0.011382	0.001263	0.889035	-2.66314	0.466669
chr2	30340001	30440000	0.01108	0.001213	0.890523	-2.64918	0.472984
chr2	30350001	30450000	0.011022	0.001186	0.892397	-2.64777	0.475847
chr2	30360001	30460000	0.011067	0.00119	0.892473	-2.64798	0.473697
chr2	30370001	30470000	0.011412	0.001177	0.896863	-2.66709	0.473955
chr2	30380001	30480000	0.011794	0.001212	0.897236	-2.666	0.474606
chr2	30390001	30490000	0.011535	0.001188	0.897009	-2.64269	0.472547
chr2	30400001	30500000	0.011132	0.001142	0.897413	-2.64248	0.473975
chr2	30410001	30510000	0.011021	0.00112	0.898376	-2.64112	0.476834
chr2	30420001	30520000	0.010924	0.001072	0.901867	-2.6407	0.475479
chr2	30430001	30530000	0.010624	0.001052	0.900979	-2.63394	0.478869
chr2	30440001	30540000	0.010654	0.001079	0.898723	-2.65067	0.469038
chr2	30450001	30550000	0.010538	0.001082	0.897324	-2.65084	0.469081
chr2	30460001	30560000	0.010284	0.001074	0.895566	-2.64284	0.468405
chr2	30470001	30570000	0.010001	0.001067	0.893311	-2.64646	0.463352
chr2	30480001	30580000	0.009742	0.00105	0.892219	-2.64859	0.464968
chr2	30490001	30590000	0.009897	0.001073	0.891583	-2.66817	0.467204
chr2	30500001	30600000	0.010223	0.001101	0.892302	-2.66416	0.46149
chr2	30510001	30610000	0.010146	0.001115	0.890104	-2.66307	0.457202
chr2	30520001	30620000	0.009778	0.001112	0.886275	-2.6604	0.462436
chr2	30530001	30630000	0.009674	0.001073	0.889084	-2.66241	0.460549
chr2	30540001	30640000	0.0096	0.001048	0.890833	-2.64226	0.465412
chr2	30550001	30650000	0.009398	0.001049	0.888381	-2.62999	0.464781
chr2	30560001	30660000	0.009198	0.00101	0.890194	-2.63293	0.466627
chr2	30570001	30670000	0.008936	0.001005	0.887534	-2.62218	0.475856
chr2	30580001	30680000	0.008822	0.000988	0.888007	-2.60796	0.475841
chr2	30590001	30690000	0.008496	0.00102	0.879944	-2.56786	0.47462
chr2	30600001	30700000	0.008053	0.001044	0.870359	-2.53088	0.473817
chr2	30610001	30710000	0.007926	0.001068	0.865254	-2.47293	0.472555
chr2	30620001	30720000	0.008404	0.001185	0.858996	-2.42284	0.457917
chr2	30630001	30730000	0.008624	0.001339	0.844736	-2.37548	0.447014
chr2	30640001	30740000	0.008888	0.001504	0.830783	-2.35311	0.444579
chr2	30650001	30750000	0.009166	0.001589	0.826642	-2.34194	0.432575
chr2:85730001-86930000 (1200 kb)
chr2	85730001	85830000	0.010316	0.001756	0.829779	-2.19507	0.453783
chr2	85740001	85840000	0.010036	0.001696	0.831008	-2.14918	0.459154
chr2	85750001	85850000	0.009743	0.001618	0.833932	-2.08879	0.456835
chr2	85760001	85860000	0.00965	0.001545	0.839896	-2.0451	0.45057
chr2	85770001	85870000	0.009281	0.001504	0.837948	-2.04342	0.442395
chr2	85860001	85960000	0.007341	0.001138	0.84498	-1.96799	0.438098
chr2	85870001	85970000	0.007263	0.00107	0.852678	-2.10362	0.441151
chr2	85880001	85980000	0.007095	0.000972	0.863002	-2.26186	0.442766
chr2	85890001	85990000	0.007399	0.000976	0.86809	-2.37813	0.446865
chr2	85900001	86000000	0.007748	0.001003	0.870547	-2.45527	0.457997
chr2	85910001	86010000	0.007604	0.000967	0.87283	-2.48163	0.458875
chr2	85920001	86020000	0.007518	0.000952	0.873371	-2.47634	0.457921
chr2	85930001	86030000	0.007168	0.000964	0.865513	-2.47275	0.458511
chr2	85940001	86040000	0.007178	0.000986	0.862636	-2.46037	0.458028
chr2	85950001	86050000	0.00743	0.001026	0.861911	-2.47073	0.461673
chr2	85960001	86060000	0.008095	0.001072	0.867573	-2.49013	0.463962
chr2	85970001	86070000	0.007919	0.001047	0.867786	-2.48277	0.462391
chr2	85980001	86080000	0.008328	0.001092	0.868876	-2.47978	0.460459
chr2	85990001	86090000	0.00851	0.001087	0.872268	-2.45757	0.468458
chr2	86000001	86100000	0.008554	0.001041	0.878303	-2.45447	0.467588
chr2	86010001	86110000	0.008615	0.001035	0.879861	-2.506	0.472519
chr2	86020001	86120000	0.008722	0.001013	0.883857	-2.5181	0.476882
chr2	86030001	86130000	0.008814	0.00102	0.884275	-2.50791	0.479498
chr2	86040001	86140000	0.009338	0.001026	0.890126	-2.53268	0.480721
chr2	86050001	86150000	0.009447	0.001042	0.8897	-2.53935	0.473772
chr2	86060001	86160000	0.009309	0.001085	0.883446	-2.52007	0.474378
chr2	86070001	86170000	0.009831	0.001182	0.879768	-2.52201	0.477457
chr2	86080001	86180000	0.009817	0.001162	0.881634	-2.51997	0.480877
chr2	86090001	86190000	0.009865	0.00117	0.881399	-2.53255	0.475118
chr2	86100001	86200000	0.00985	0.001212	0.876954	-2.53816	0.476256
chr2	86110001	86210000	0.009875	0.001216	0.876861	-2.52498	0.475526
chr2	86120001	86220000	0.010082	0.001304	0.870661	-2.52169	0.470873
chr2	86130001	86230000	0.010319	0.001319	0.872178	-2.53747	0.466477
chr2	86140001	86240000	0.00959	0.001263	0.8683	-2.5334	0.465616
chr2	86150001	86250000	0.009163	0.00119	0.87013	-2.53382	0.462613
chr2	86160001	86260000	0.009335	0.001148	0.877022	-2.55037	0.457921
chr2	86170001	86270000	0.009284	0.001111	0.880332	-2.57329	0.462411
chr2	86180001	86280000	0.009445	0.00113	0.88036	-2.5863	0.468375
chr2	86190001	86290000	0.009072	0.001101	0.878638	-2.55952	0.465765
chr2	86200001	86300000	0.008937	0.001052	0.882287	-2.5593	0.458088
chr2	86210001	86310000	0.009106	0.001089	0.880409	-2.56787	0.460895
chr2	86220001	86320000	0.008814	0.001032	0.882914	-2.57098	0.475225
chr2	86230001	86330000	0.008933	0.001032	0.884473	-2.56788	0.477991
chr2	86240001	86340000	0.009243	0.001057	0.885643	-2.57114	0.471409
chr2	86250001	86350000	0.009231	0.001064	0.884736	-2.57184	0.478703
chr2	86260001	86360000	0.008789	0.001014	0.884629	-2.56649	0.478847
chr2	86270001	86370000	0.008602	0.000992	0.884678	-2.55574	0.477232
chr2	86280001	86380000	0.008676	0.000999	0.884855	-2.5437	0.466186
chr2	86290001	86390000	0.00899	0.001027	0.885762	-2.57646	0.462845
chr2	86300001	86400000	0.009127	0.001033	0.886819	-2.57866	0.45935
chr2	86310001	86410000	0.009116	0.001	0.890303	-2.5856	0.456965
chr2	86320001	86420000	0.00899	0.000989	0.889989	-2.59291	0.463081
chr2	86330001	86430000	0.008861	0.000997	0.887484	-2.59545	0.466105
chr2	86340001	86440000	0.008687	0.000994	0.885576	-2.59255	0.466573
chr2	86350001	86450000	0.008571	0.000963	0.887644	-2.58972	0.459474
chr2	86360001	86460000	0.008905	0.001001	0.887591	-2.59495	0.458881
chr2	86370001	86470000	0.008885	0.000988	0.888801	-2.59775	0.454169
chr2	86380001	86480000	0.008311	0.000932	0.887859	-2.60436	0.458059
chr2	86390001	86490000	0.008147	0.000944	0.884129	-2.58331	0.465127
chr2	86400001	86500000	0.008032	0.000995	0.876121	-2.56692	0.475114
chr2	86410001	86510000	0.008104	0.001025	0.873519	-2.5502	0.472434
chr2	86420001	86520000	0.008157	0.001049	0.871399	-2.55569	0.453255
chr2	86430001	86530000	0.008338	0.00105	0.874071	-2.55274	0.446914
chr2	86440001	86540000	0.008698	0.001091	0.874569	-2.55585	0.446856
chr2	86450001	86550000	0.008864	0.00114	0.87139	-2.55485	0.452623
chr2	86460001	86560000	0.00884	0.001157	0.869118	-2.54621	0.449825
chr2	86470001	86570000	0.008926	0.001166	0.86937	-2.54539	0.452436
chr2	86480001	86580000	0.008913	0.001171	0.868619	-2.56118	0.460683
chr2	86490001	86590000	0.00882	0.001141	0.870635	-2.58236	0.461243
chr2	86500001	86600000	0.0087	0.001098	0.873793	-2.58152	0.453475
chr2	86510001	86610000	0.008175	0.001045	0.872171	-2.59436	0.455449
chr2	86520001	86620000	0.008044	0.001021	0.873073	-2.58108	0.453498
chr2	86530001	86630000	0.007877	0.001008	0.872032	-2.57109	0.46075
chr2	86540001	86640000	0.007771	0.000996	0.871831	-2.56014	0.459242
chr2	86550001	86650000	0.007515	0.000981	0.869461	-2.55311	0.470184
chr2	86560001	86660000	0.007311	0.000958	0.868965	-2.55005	0.469528
chr2	86570001	86670000	0.007216	0.000983	0.863775	-2.4967	0.467565
chr2	86580001	86680000	0.007332	0.000987	0.865385	-2.46822	0.458977
chr2	86590001	86690000	0.007503	0.000999	0.866853	-2.46244	0.456697
chr2	86600001	86700000	0.007492	0.000993	0.867459	-2.47476	0.465254
chr2	86610001	86710000	0.007677	0.001031	0.865703	-2.48591	0.471062
chr2	86620001	86720000	0.007784	0.001047	0.865493	-2.49148	0.481298
chr2	86630001	86730000	0.007737	0.001047	0.864676	-2.50037	0.476673
chr2	86640001	86740000	0.00755	0.000998	0.867815	-2.51165	0.480478
chr2	86650001	86750000	0.007673	0.000975	0.872931	-2.51637	0.46518
chr2	86660001	86760000	0.007727	0.000998	0.870843	-2.52224	0.475008
chr2	86670001	86770000	0.007797	0.000972	0.875337	-2.57006	0.477611
chr2	86680001	86780000	0.007867	0.001006	0.872124	-2.56249	0.470569
chr2	86690001	86790000	0.007563	0.000972	0.87148	-2.5629	0.471057
chr2	86700001	86800000	0.0078	0.000994	0.872564	-2.57412	0.472845
chr2	86710001	86810000	0.007879	0.000966	0.877396	-2.58225	0.465229
chr2	86720001	86820000	0.007606	0.000955	0.874441	-2.58415	0.459631
chr2	86730001	86830000	0.007534	0.000926	0.877091	-2.56883	0.457158
chr2	86740001	86840000	0.007649	0.000943	0.876716	-2.56767	0.459905
chr2	86750001	86850000	0.007665	0.00096	0.874755	-2.56493	0.46568
chr2	86760001	86860000	0.007629	0.000961	0.874033	-2.56946	0.457814
chr2	86770001	86870000	0.007455	0.000936	0.874447	-2.56676	0.463147
chr2	86780001	86880000	0.007342	0.000847	0.884636	-2.59366	0.467032
chr2	86790001	86890000	0.007477	0.000882	0.882038	-2.59446	0.470747
chr2	86800001	86900000	0.007388	0.000885	0.880211	-2.59225	0.472288
chr2	86810001	86910000	0.007139	0.000909	0.872671	-2.50988	0.478215
chr2	86820001	86920000	0.007294	0.001077	0.852344	-2.28739	0.472853
chr2	86830001	86930000	0.007407	0.001273	0.828136	-2.1417	0.462574
chr3:18250001-18410000 (160 kb)
chr3	18250001	18350000	0.007557	0.001299	0.828106	-2.34719	0.445074
chr3	18260001	18360000	0.007432	0.0012	0.838536	-2.38483	0.455804
chr3	18270001	18370000	0.007207	0.001127	0.843624	-2.40095	0.463384
chr3	18280001	18380000	0.007101	0.001044	0.852978	-2.45964	0.465731
chr3	18290001	18390000	0.006984	0.000945	0.864691	-2.52152	0.468684
chr3	18300001	18400000	0.006736	0.000881	0.86921	-2.49315	0.467967
chr3	18310001	18410000	0.006887	0.001138	0.834761	-2.07663	0.44586
chr4:40150001-40280000 (130 kb)
chr4	40150001	40250000	0.009919	1.8e-05	0.998185	-1.99584	0.513803
chr4	40160001	40260000	0.009737	1.8e-05	0.998151	-1.99584	0.51049
chr4	40170001	40270000	0.009531	2.2e-05	0.997692	-2.13481	0.521671
chr4	40180001	40280000	0.009519	2.1e-05	0.997794	-2.10544	0.51678
chrZ:10970001-11110000 (140 kb)
chrZ	10970001	11070000	0.009586	0.001673	0.825475	-1.96482	0.423863
chrZ	10990001	11090000	0.009293	0.001589	0.829011	-2.08148	0.423281
chrZ	11000001	11100000	0.009153	0.001489	0.837321	-2.15498	0.419716
chrZ	11010001	11110000	0.008948	0.001508	0.831471	-2.05071	0.413092
chrZ:20090001-21160000 (1070 kb)
chrZ	20090001	20190000	0.009918	0.001701	0.828494	-2.38814	0.420964
chrZ	20100001	20200000	0.009666	0.001586	0.83592	-2.41306	0.425182
chrZ	20110001	20210000	0.009277	0.001469	0.841651	-2.42121	0.422295
chrZ	20120001	20220000	0.00892	0.00135	0.848655	-2.45061	0.429676
chrZ	20130001	20230000	0.008655	0.001211	0.860081	-2.51311	0.440726
chrZ	20140001	20240000	0.008688	0.001151	0.867518	-2.56327	0.45404
chrZ	20150001	20250000	0.008905	0.001056	0.881415	-2.6284	0.456088
chrZ	20160001	20260000	0.009919	0.00116	0.883053	-2.62366	0.452555
chrZ	20170001	20270000	0.009779	0.001116	0.885878	-2.63955	0.446872
chrZ	20180001	20280000	0.009846	0.00112	0.886248	-2.63596	0.443374
chrZ	20190001	20290000	0.00932	0.001047	0.887661	-2.63257	0.433987
chrZ	20200001	20300000	0.00953	0.001048	0.890031	-2.64311	0.432337
chrZ	20210001	20310000	0.009179	0.00102	0.888877	-2.64287	0.434359
chrZ	20220001	20320000	0.00852	0.000943	0.889319	-2.64012	0.440177
chrZ	20230001	20330000	0.008487	0.000954	0.887593	-2.64173	0.438947
chrZ	20240001	20340000	0.008509	0.000878	0.896815	-2.64588	0.441831
chrZ	20250001	20350000	0.008292	0.000777	0.906295	-2.64859	0.455374
chrZ	20260001	20360000	0.008182	0.000661	0.919213	-2.6606	0.466371
chrZ	20270001	20370000	0.007438	0.000532	0.928475	-2.65221	0.482928
chrZ	20280001	20380000	0.007728	0.0004	0.94824	-2.64379	0.487111
chrZ	20290001	20390000	0.008129	0.000327	0.959774	-2.62884	0.496276
chrZ	20300001	20400000	0.008055	0.000214	0.973433	-2.60176	0.505177
chrZ	20310001	20410000	0.008665	0.000178	0.979458	-2.58764	0.508774
chrZ	20320001	20420000	0.009537	0.000167	0.982489	-2.58028	0.510645
chrZ	20330001	20430000	0.009672	9e-05	0.990695	-2.34496	0.508068
chrZ	20340001	20440000	0.009318	0.000115	0.987658	-2.46195	0.498973
chrZ	20350001	20450000	0.00923	0.000207	0.977573	-2.5692	0.494957
chrZ	20360001	20460000	0.008874	0.000281	0.968334	-2.59676	0.492536
chrZ	20370001	20470000	0.009431	0.000387	0.958965	-2.61163	0.480301
chrZ	20380001	20480000	0.008903	0.000475	0.946647	-2.62617	0.479124
chrZ	20390001	20490000	0.008758	0.000574	0.93446	-2.63991	0.475642
chrZ	20400001	20500000	0.008309	0.000643	0.922614	-2.65255	0.470696
chrZ	20410001	20510000	0.008029	0.000701	0.912691	-2.6531	0.463148
chrZ	20420001	20520000	0.007424	0.000752	0.898707	-2.65668	0.451291
chrZ	20430001	20530000	0.007378	0.000809	0.89035	-2.66128	0.445386
chrZ	20440001	20540000	0.007319	0.000789	0.892198	-2.66754	0.454317
chrZ	20450001	20550000	0.007146	0.000744	0.895886	-2.66689	0.451719
chrZ	20460001	20560000	0.007077	0.000752	0.89374	-2.66708	0.442604
chrZ	20470001	20570000	0.006685	0.000705	0.89454	-2.66254	0.447032
chrZ	20480001	20580000	0.006416	0.000679	0.894171	-2.64991	0.450659
chrZ	20490001	20590000	0.006085	0.000626	0.897124	-2.64554	0.444556
chrZ	20500001	20600000	0.006004	0.000609	0.898568	-2.63967	0.439646
chrZ	20510001	20610000	0.005803	0.000575	0.900913	-2.63729	0.441923
chrZ	20520001	20620000	0.005989	0.000547	0.908666	-2.62588	0.44055
chrZ	20530001	20630000	0.005808	0.000536	0.907713	-2.63823	0.441872
chrZ	20540001	20640000	0.005749	0.000529	0.907984	-2.63175	0.451711
chrZ	20550001	20650000	0.00573	0.00052	0.90925	-2.63037	0.452007
chrZ	20560001	20660000	0.005723	0.000509	0.911061	-2.63181	0.469168
chrZ	20570001	20670000	0.005845	0.000548	0.906245	-2.63208	0.473049
chrZ	20580001	20680000	0.006155	0.000587	0.90463	-2.65033	0.463756
chrZ	20590001	20690000	0.006233	0.000619	0.90069	-2.64331	0.45838
chrZ	20600001	20700000	0.006189	0.000627	0.898691	-2.64902	0.45874
chrZ	20610001	20710000	0.006321	0.000673	0.89353	-2.63835	0.459651
chrZ	20620001	20720000	0.006287	0.000701	0.8885	-2.63878	0.465193
chrZ	20630001	20730000	0.006245	0.00072	0.884708	-2.61243	0.467205
chrZ	20640001	20740000	0.006145	0.000742	0.879251	-2.61319	0.459704
chrZ	20650001	20750000	0.006088	0.000782	0.871551	-2.61832	0.461999
chrZ	20660001	20760000	0.00619	0.000798	0.871082	-2.61035	0.459991
chrZ	20670001	20770000	0.006199	0.000779	0.874335	-2.6119	0.447917
chrZ	20680001	20780000	0.006033	0.000757	0.874523	-2.59725	0.443551
chrZ	20690001	20790000	0.006284	0.000788	0.874602	-2.59663	0.458316
chrZ	20700001	20800000	0.006521	0.000758	0.88376	-2.58729	0.467327
chrZ	20710001	20810000	0.006603	0.000686	0.896108	-2.59239	0.470465
chrZ	20720001	20820000	0.006947	0.000637	0.908306	-2.59302	0.465834
chrZ	20730001	20830000	0.006919	0.00056	0.919063	-2.61388	0.470939
chrZ	20740001	20840000	0.006722	0.000486	0.9277	-2.60241	0.47009
chrZ	20750001	20850000	0.006536	0.000409	0.937424	-2.58142	0.475118
chrZ	20760001	20860000	0.006206	0.000324	0.947792	-2.57529	0.467687
chrZ	20770001	20870000	0.00591	0.000251	0.95753	-2.54192	0.481276
chrZ	20780001	20880000	0.005599	0.000171	0.969459	-2.52359	0.491169
chrZ	20790001	20890000	0.005078	6.8e-05	0.986609	-2.36047	0.500257
chrZ	20800001	20900000	0.004815	4e-05	0.991693	-2.24279	0.503537
chrZ	20810001	20910000	0.004573	3.9e-05	0.991472	-2.22928	0.499114
chrZ	20820001	20920000	0.004037	4.6e-05	0.988605	-2.00409	0.512746
chrZ	20830001	20930000	0.003908	4.2e-05	0.989253	-1.91412	0.522797
chrZ	20870001	20970000	0.003778	4e-05	0.989412	-2.06066	0.52659
chrZ	20880001	20980000	0.003648	4e-05	0.989035	-2.06066	0.528748
chrZ	20890001	20990000	0.003442	3.8e-05	0.98896	-2.07781	0.525903
chrZ	20900001	21000000	0.003304	3.7e-05	0.988801	-2.05704	0.514549
chrZ	20910001	21010000	0.003191	3.8e-05	0.988092	-2.0728	0.513563
chrZ	20920001	21020000	0.003378	3.4e-05	0.989935	-2.26166	0.4937
chrZ	20930001	21030000	0.003183	3.2e-05	0.989947	-2.23138	0.478901
chrZ	20940001	21040000	0.003407	3.4e-05	0.990021	-2.24185	0.489052
chrZ	20950001	21050000	0.003517	3.2e-05	0.990901	-2.27179	0.477954
chrZ	20960001	21060000	0.003603	3.1e-05	0.991396	-2.23695	0.481417
chrZ	20970001	21070000	0.003802	3.2e-05	0.991583	-2.18956	0.507956
chrZ	20980001	21080000	0.004201	4.4e-05	0.989526	-1.93108	0.512257
chrZ	21060001	21160000	0.005744	5.9e-05	0.989728	-1.91084	0.55412
chrZ:21290001-21570000 (280 kb)
chrZ	21290001	21390000	0.006266	8.2e-05	0.986914	-1.93348	0.494332
chrZ	21300001	21400000	0.006389	8.4e-05	0.986852	-1.97353	0.494133
chrZ	21310001	21410000	0.006473	8.6e-05	0.986714	-1.94324	0.490185
chrZ	21360001	21460000	0.006911	6.6e-05	0.99045	-2.0444	0.485469
chrZ	21370001	21470000	0.006679	5e-05	0.992514	-2.05067	0.498728
chrZ	21380001	21480000	0.006745	4.9e-05	0.992735	-2.14407	0.502792
chrZ	21390001	21490000	0.006866	4.6e-05	0.9933	-2.1587	0.510874
chrZ	21400001	21500000	0.006808	4.5e-05	0.99339	-2.08509	0.507018
chrZ	21410001	21510000	0.007021	4.7e-05	0.993306	-2.06801	0.507297
chrZ	21420001	21520000	0.007143	5.5e-05	0.9923	-2.0525	0.532556
chrZ	21430001	21530000	0.007079	5e-05	0.992937	-2.13137	0.542595
chrZ	21440001	21540000	0.006896	4.8e-05	0.993039	-2.0972	0.539237
chrZ	21450001	21550000	0.006959	5.1e-05	0.992671	-1.96156	0.535588
chrZ	21460001	21560000	0.007077	5.1e-05	0.992794	-1.96156	0.54261
chrZ	21470001	21570000	0.007252	5e-05	0.993105	-1.94154	0.533801
chrZ:21610001-21720000 (110 kb)
chrZ	21610001	21710000	0.006917	4.1e-05	0.994073	-1.9451	0.505469
chrZ	21620001	21720000	0.006899	4.1e-05	0.994057	-1.9401	0.504123
chrZ:21730001-21830000 (100 kb)
chrZ	21730001	21830000	0.005181	3.4e-05	0.993438	-1.90128	0.540445
chrZ:21850001-21980000 (130 kb)
chrZ	21850001	21950000	0.006274	3.3e-05	0.99474	-1.91306	0.527348
chrZ	21870001	21970000	0.006787	3.8e-05	0.994401	-1.96376	0.548967
chrZ	21880001	21980000	0.006613	3.6e-05	0.994556	-1.96539	0.555557
chrZ:22100001-22220000 (120 kb)
chrZ	22100001	22200000	0.007576	3.1e-05	0.995908	-1.97883	0.532687
chrZ	22110001	22210000	0.007028	3.1e-05	0.995589	-1.97883	0.532903
chrZ	22120001	22220000	0.006959	3.5e-05	0.994971	-2.00304	0.530194
chrZ:25620001-25860000 (240 kb)
chrZ	25620001	25720000	0.005836	0.000987	0.830877	-1.95854	0.431449
chrZ	25630001	25730000	0.006137	0.000967	0.842431	-2.05666	0.432528
chrZ	25640001	25740000	0.006775	0.001033	0.847528	-2.14017	0.430918
chrZ	25650001	25750000	0.007498	0.00109	0.854628	-2.22921	0.432685
chrZ	25660001	25760000	0.007675	0.001032	0.865537	-2.36341	0.430114
chrZ	25670001	25770000	0.00756	0.000973	0.871296	-2.4986	0.442927
chrZ	25680001	25780000	0.007601	0.000907	0.880674	-2.62168	0.448291
chrZ	25690001	25790000	0.007567	0.000969	0.871944	-2.59476	0.468501
chrZ	25700001	25800000	0.008063	0.001021	0.873372	-2.60819	0.475827
chrZ	25710001	25810000	0.007948	0.001003	0.873805	-2.61082	0.47084
chrZ	25720001	25820000	0.00795	0.001003	0.873836	-2.61324	0.46997
chrZ	25730001	25830000	0.008048	0.001026	0.872515	-2.60147	0.470806
chrZ	25740001	25840000	0.008172	0.001021	0.875061	-2.60201	0.467656
chrZ	25750001	25850000	0.00815	0.001107	0.864172	-2.50616	0.462038
chrZ	25760001	25860000	0.008535	0.001357	0.841008	-2.30226	0.438136
chrZ:26230001-26540000 (310 kb)
chrZ	26230001	26330000	0.007852	2.9e-05	0.996307	-1.94355	0.502531
chrZ	26240001	26340000	0.007809	2.7e-05	0.996542	-1.96965	0.506282
chrZ	26250001	26350000	0.008061	3e-05	0.996278	-2.0445	0.504041
chrZ	26260001	26360000	0.008423	2.9e-05	0.996557	-2.01729	0.50384
chrZ	26270001	26370000	0.008786	2.9e-05	0.996699	-2.01729	0.504514
chrZ	26280001	26380000	0.009089	4.4e-05	0.995159	-2.02751	0.508484
chrZ	26330001	26430000	0.009369	0.000168	0.982069	-2.30818	0.499766
chrZ	26340001	26440000	0.009755	0.000278	0.971502	-2.42939	0.49057
chrZ	26350001	26450000	0.009612	0.000363	0.962235	-2.49084	0.488722
chrZ	26360001	26460000	0.009512	0.000478	0.949748	-2.53397	0.482768
chrZ	26370001	26470000	0.009647	0.000587	0.939152	-2.55422	0.475673
chrZ	26380001	26480000	0.009309	0.00057	0.938769	-2.56308	0.4759
chrZ	26390001	26490000	0.009019	0.000554	0.938574	-2.59745	0.488553
chrZ	26400001	26500000	0.008864	0.00054	0.939079	-2.62384	0.486211
chrZ	26410001	26510000	0.008789	0.000545	0.937991	-2.62124	0.487259
chrZ	26420001	26520000	0.008261	0.00053	0.935843	-2.61423	0.490619
chrZ	26430001	26530000	0.008169	0.000466	0.942955	-2.57353	0.490205
chrZ	26440001	26540000	0.007873	0.000462	0.941318	-2.31497	0.493609
chrZ	32380001	32480000	0.004942	0.000794	0.839336	-2.22831	0.438273
chrZ:32380001-32630000 (250 kb)
chrZ	32390001	32490000	0.004942	0.00065	0.868474	-2.43233	0.444052
chrZ	32400001	32500000	0.005239	0.000619	0.881848	-2.59434	0.462031
chrZ	32410001	32510000	0.005677	0.000673	0.881451	-2.61234	0.445097
chrZ	32420001	32520000	0.006067	0.00073	0.879677	-2.5959	0.442206
chrZ	32430001	32530000	0.006416	0.00077	0.879988	-2.6033	0.447897
chrZ	32440001	32540000	0.006974	0.000834	0.880413	-2.60861	0.435955
chrZ	32450001	32550000	0.007348	0.000872	0.881328	-2.61839	0.445186
chrZ	32460001	32560000	0.007274	0.000869	0.880533	-2.60408	0.449382
chrZ	32470001	32570000	0.007186	0.000883	0.877122	-2.60013	0.46427
chrZ	32480001	32580000	0.00709	0.000925	0.869535	-2.59941	0.493946
chrZ	32490001	32590000	0.007612	0.001074	0.858907	-2.59484	0.513152
chrZ	32500001	32600000	0.007558	0.001059	0.859884	-2.58915	0.514037
chrZ	32510001	32610000	0.007545	0.001098	0.854473	-2.58467	0.536246
chrZ	32520001	32620000	0.007359	0.001081	0.853105	-2.59953	0.562481
chrZ	32530001	32630000	0.007264	0.001007	0.861371	-2.5891	0.582147
