# Supplementary material for: Population genomic data reveal genes related to important traits of quail
Source: Gigascience. 2018 May 11;7(5):giy049. doi: 10.1093/gigascience/giy049 (PMC5961004; doi:10.1093/gigascience/giy049)
Supplement: Additional Files [file giy049_supp.zip › Table S19-updated.xlsx]

## Sheet: Innate_immune_gene_copy_number
Supplementary Table 19: Copy numbers of Innate immune response-related genes among quail, chicken, turkey and duck.
Gene_name	quail	chicken	turkey	duck	description
NR1H4	3	2	1	2	nuclear receptor subfamily 1, group H, member 4
ACHE	3	1	1	1	acetylcholinesterase
RELA	2	0	0	0	v-rel reticuloendotheliosis viral oncogene homolog A (avian)
Dab2ip	4	1	1	2	disabled 2 interacting protein
PLCG1	4	2	2	2	phospholipase C, gamma 1
RASGRP1	3	2	2	2	RAS guanyl releasing protein 1 (calcium and DAG-regulated)
UCHL1	3	2	2	2	ubiquitin carboxyl-terminal esterase L1 (ubiquitin thiolesterase)
FGF18	4	1	1	1	fibroblast growth factor 18
ITCH	7	3	4	2	itchy E3 ubiquitin protein ligase
RCOR1	4	2	2	2	REST corepressor 1
PLEC	6	2	3	1	plectin
Klf4	22	17	16	12	Kruppel-like factor 4 (gut)
Rgs2	5	4	2	2	regulator of G-protein signaling 2
SMAD4	2	0	0	1	SMAD family member 4
Foxa2	13	7	4	5	forkhead box A2
PPARGC1A	2	2	2	2	peroxisome proliferator-activated receptor gamma, coactivator 1 alpha
P2RY14	0	1	0	0	purinergic receptor P2Y, G-protein coupled, 14
Itgam	1	1	1	0	integrin alpha M
Gabarap	2	2	2	2	gamma-aminobutyric acid receptor associated protein
MAP3K7	1	1	1	1	mitogen-activated protein kinase kinase kinase 7
SNX27	1	1	1	1	sorting nexin family member 27
C1R	1	1	1	1	complement component 1, r subcomponent
CLTC	0	0	1	0	clathrin, heavy chain (Hc)
CFD	1	0	1	0	Complement factor D
DUSP10	1	1	1	1	dual specificity phosphatase 10
SCAF11	0	1	2	2	SR-related CTD-associated factor 11
TRPM2	2	1	1	1	transient receptor potential cation channel, subfamily M, member 2
Gata3	0	0	1	1	GATA binding protein 3
Trp63	1	1	1	1	transformation related protein 63
ITGA3	1	1	1	1	integrin, alpha 3 (antigen CD49C, alpha 3 subunit of VLA-3 receptor)
PLA2G6	1	1	1	1	phospholipase A2, group VI (cytosolic, calcium-independent)
HSP90AB1	2	1	1	0	heat shock protein 90kDa alpha (cytosolic), class B member 1
NFATC1	1	1	1	1	nuclear factor of activated T-cells, cytoplasmic, calcineurin-dependent 1
PTCH1	1	1	1	1	patched 1
Orai1	2	2	2	2	ORAI calcium release-activated calcium modulator 1
OLFM4	1	1	1	1	olfactomedin 4
CTSS	1	1	2	1	cathepsin S
DDX60	1	1	1	1	DEAD (Asp-Glu-Ala-Asp) box polypeptide 60
Myo18a	3	1	1	1	myosin XVIIIA
Trim62	1	0	0	1	tripartite motif-containing 62
SIRT2	0	1	1	1	sirtuin 2
FCN1	0	1	1	1	ficolin (collagen/fibrinogen domain containing) 1
MAFB	6	4	5	5	v-maf musculoaponeurotic fibrosarcoma oncogene homolog B (avian)
LGMN	1	1	1	1	legumain
Ctnnb1	1	2	1	0	catenin (cadherin associated protein), beta 1
IFITM3	0	0	1	0	interferon induced transmembrane protein 3
Avp	1	1	1	1	arginine vasopressin
TLR7	1	1	1	1	toll-like receptor 7
Eif4ebp2	1	1	0	0	eukaryotic translation initiation factor 4E binding protein 2
TRAFD1	0	0	0	0	TRAF-type zinc finger domain containing 1
C8A	1	1	1	1	complement component 8, alpha polypeptide
PPARGC1B	1	0	0	0	peroxisome proliferator-activated receptor gamma, coactivator 1 beta
Stmn1	5	4	4	6	stathmin 1
VAV1	0	0	1	1	vav 1 guanine nucleotide exchange factor
FYN	2	3	4	2	FYN oncogene related to SRC, FGR, YES
F2RL2	1	1	1	1	coagulation factor II (thrombin) receptor-like 2
Polr3b	0	0	0	0	polymerase (RNA) III (DNA directed) polypeptide B
E2f1	0	1	0	0	E2F transcription factor 1
MLST8	1	1	1	1	MTOR associated protein, LST8 homolog (S. cerevisiae)
TRIM8	1	1	1	1	probable E3 ubiquitin-protein ligase TRIM8
Lum	1	1	1	1	lumican
CARD9	1	1	1	1	caspase recruitment domain family, member 9
FGF7	1	1	1	1	fibroblast growth factor 7
AGR2	2	2	2	3	anterior gradient 2 homolog (Xenopus laevis)
Map3k1	0	0	0	1	mitogen-activated protein kinase kinase kinase 1
Eif4ebp1	1	1	1	1	eukaryotic translation initiation factor 4E binding protein 1
IGLL5	2	8	5	3	immunoglobulin lambda-like polypeptide 5
SOS1	3	2	2	2	son of sevenless homolog 1 (Drosophila)
LCP2	2	1	2	1	lymphocyte cytosolic protein 2 (SH2 domain containing leukocyte protein of 76kDa)
Atm	2	1	1	1	ataxia telangiectasia mutated homolog (human)
MAPK3	0	0	0	0	mitogen-activated protein kinase 3
HDAC11	1	1	1	1	histone deacetylase 11
ARPC3	2	1	1	1	actin related protein 2/3 complex, subunit 3, 21kDa
Hck	1	1	1	1	hemopoietic cell kinase
EIF2C3	2	1	1	1	eukaryotic translation initiation factor 2C, 3
POLR2F	1	1	1	1	polymerase (RNA) II (DNA directed) polypeptide F
PRMT1	2	1	2	2	protein arginine methyltransferase 1
VAV3	1	1	1	1	vav 3 guanine nucleotide exchange factor
PLSCR1	1	2	1	0	phospholipid scramblase 1
RNF41	2	1	1	1	ring finger protein 41
STAT5B	1	1	1	0	signal transducer and activator of transcription 5B
ITPR3	1	1	1	1	inositol 1,4,5-trisphosphate receptor, type 3
FGF3	1	1	0	1	fibroblast growth factor 3
Tank	0	0	1	1	TRAF family member-associated Nf-kappa B activator
XRCC6	1	1	1	1	X-ray repair complementing defective repair in Chinese hamster cells 6
PLCG2	1	1	1	1	phospholipase C, gamma 2 (phosphatidylinositol-specific)
CHUK	1	1	1	1	conserved helix-loop-helix ubiquitous kinase
DUSP1	1	1	2	1	dual specificity phosphatase 1
POLR3B	1	1	1	1	polymerase (RNA) III (DNA directed) polypeptide B
SMAD7	1	1	0	1	SMAD family member 7
Mknk1	2	2	2	1	MAP kinase-interacting serine/threonine kinase 1
ADCY1	1	1	2	1	adenylate cyclase 1 (brain)
ZFPM2	1	1	1	1	zinc finger protein, multitype 2
ATF4	0	0	1	1	activating transcription factor 4 (tax-responsive enhancer element B67)
CDK9	1	1	1	1	cyclin-dependent kinase 9
ETS1	3	5	5	5	v-ets erythroblastosis virus E26 oncogene homolog 1 (avian)
IGF1	2	2	2	1	insulin-like growth factor 1 (somatomedin C)
TRAF3	0	0	1	1	TNF receptor-associated factor 3
DHX36	1	1	1	1	DEAH (Asp-Glu-Ala-His) box polypeptide 36
CXCR2	0	0	0	1	chemokine (C-X-C motif) receptor 2
Tnip1	0	0	1	0	TNFAIP3 interacting protein 1
Calm1	1	3	1	2	calmodulin 1
IRF6	2	1	1	1	interferon regulatory factor 6
IFRD1	1	1	1	1	interferon-related developmental regulator 1
Igj	1	1	1	1	immunoglobulin joining chain
DDX3X	1	1	1	1	ATP-dependent RNA helicase DDX3X
Jak2	0	0	0	0	Janus kinase 2
KAT2B	3	2	3	2	K(lysine) acetyltransferase 2B
Atg7	1	1	1	1	autophagy related 7
Mif	0	0	0	1	macrophage migration inhibitory factor
LPP	2	2	2	2	LIM domain containing preferred translocation partner in lipoma
ARPC2	1	1	1	1	actin related protein 2/3 complex, subunit 2, 34kDa
Cdc42	5	5	4	4	cell division cycle 42
CEBPB	1	1	0	1	CCAAT/enhancer binding protein (C/EBP), beta
JAK3	1	0	1	0	Janus kinase 3
CYBA	1	0	1	0	Cytochrome b-245 light chain
AIP	1	2	2	1	aryl hydrocarbon receptor interacting protein
PIK3CG	0	0	1	0	phosphatidylinositol-4,5-bisphosphate 3-kinase, catalytic subunit gamma
CYBB	2	2	2	2	cytochrome b-245, beta polypeptide
Nfkbia	1	1	1	1	nuclear factor of kappa light polypeptide gene enhancer in B cells inhibitor, alpha
NRG2	1	1	1	1	neuregulin 2
GATA6	1	1	1	1	GATA binding protein 6
RCAN1	3	3	3	3	regulator of calcineurin 1
RANBP9	2	2	2	2	RAN binding protein 9
PRKAR2B	1	1	1	1	protein kinase, cAMP-dependent, regulatory, type II, beta
HCK	1	1	1	1	hemopoietic cell kinase
LRRC33	0	1	0	0	leucine rich repeat containing 33
UBE2V2	1	1	1	1	ubiquitin-conjugating enzyme E2 variant 2
TSC1	1	1	1	1	tuberous sclerosis 1
CD28	1	1	1	1	CD28 molecule
Chat	1	1	1	1	choline acetyltransferase
Wdfy1	2	2	2	2	WD repeat and FYVE domain containing 1
Gata6	0	0	0	1	GATA binding protein 6
NAMPT	0	0	0	0	nicotinamide phosphoribosyltransferase
Irf8	0	0	0	0	interferon regulatory factor 8
Rad23a	1	1	0	1	RAD23a homolog (S. cerevisiae)
Tlr5	0	0	0	1	toll-like receptor 5
Kdr	1	1	1	2	kinase insert domain protein receptor
Ppp3r1	0	1	1	1	protein phosphatase 3, regulatory subunit B, alpha isoform (calcineurin B, type I)
IKBKG	0	0	0	1	inhibitor of kappa light polypeptide gene enhancer in B-cells, kinase gamma
CTNNAL1	1	1	1	1	catenin (cadherin-associated protein), alpha-like 1
CALCA	1	1	1	0	calcitonin-related polypeptide alpha
CSK	2	2	2	2	c-src tyrosine kinase
CTSB	1	1	1	1	cathepsin B
Gnai2	2	1	2	0	guanine nucleotide binding protein (G protein), alpha inhibiting 2
CCNA2	3	2	2	2	cyclin A2
RNF5	0	1	1	1	ring finger protein 5, E3 ubiquitin protein ligase
RAD21	1	1	1	1	RAD21 homolog (S. pombe)
ADCY5	1	1	1	1	adenylate cyclase 5
DHCR24	1	1	1	1	24-dehydrocholesterol reductase
CD97	1	0	0	0	CD97 molecule
Adar	0	0	0	1	adenosine deaminase, RNA-specific
ARPC5	2	2	2	2	actin related protein 2/3 complex, subunit 5, 16kDa
SPI1	1	2	2	2	spleen focus forming virus (SFFV) proviral integration oncogene spi1
CRISP3	1	1	1	1	cysteine-rich secretory protein 3
ADCY3	1	1	1	1	adenylate cyclase 3
NFKBIZ	1	1	1	1	nuclear factor of kappa light polypeptide gene enhancer in B-cells inhibitor, zeta
Kitl	0	0	0	1	kit ligand
DDX41	1	0	0	1	DEAD (Asp-Glu-Ala-Asp) box polypeptide 41
FGF17	0	0	0	1	fibroblast growth factor 17
ANXA4	6	6	7	6	annexin A4
NXN	1	1	1	1	nucleoredoxin
SIGLEC15	0	0	0	0	sialic acid binding Ig-like lectin 15
EIF2AK2	0	0	0	2	eukaryotic translation initiation factor 2-alpha kinase 2
GLRX	0	0	0	1	glutaredoxin (thioltransferase)
KDM1A	1	1	1	1	lysine (K)-specific demethylase 1A
Muc1	0	0	0	0	mucin 1, transmembrane
IRF1	1	1	1	1	Interferon regulatory factor 1
ATF1	1	1	1	1	activating transcription factor 1
IFIH1	1	1	1	1	Uncharacterized protein
SMARCE1	1	1	1	1	SWI/SNF related, matrix associated, actin dependent regulator of chromatin, subfamily e, member 1
DR1	1	1	1	1	down-regulator of transcription 1, TBP-binding (negative cofactor 2)
DHX58	1	0	1	0	DEXH (Asp-Glu-X-His) box polypeptide 58
FCN2	0	0	0	0	Ficolin-2
TRIM65	0	0	0	0	tripartite motif containing 65
WDR62	1	0	1	1	WD repeat domain 62
MYO1C	2	2	2	2	myosin IC
C1qa	1	1	1	0	complement component 1, q subcomponent, alpha polypeptide
Cyba	0	0	0	0	cytochrome b-245, alpha polypeptide
Rxra	2	2	3	1	retinoid X receptor alpha
EIF2C1	1	1	1	1	eukaryotic translation initiation factor 2C, 1
INPP5D	1	1	1	0	inositol polyphosphate-5-phosphatase, 145kDa
ITK	1	1	1	1	IL2-inducible T-cell kinase
P2rx7	0	0	0	0	purinergic receptor P2X, ligand-gated ion channel, 7
PPP4C	5	3	3	2	protein phosphatase 4, catalytic subunit
PADI4	1	1	0	1	peptidyl arginine deiminase, type IV
PRKAR1A	1	1	1	1	protein kinase, cAMP-dependent, regulatory, type I, alpha
Mertk	1	1	1	1	c-mer proto-oncogene tyrosine kinase
PRKD1	2	2	2	2	protein kinase D1
Gpsm1	2	2	2	2	G-protein signalling modulator 1 (AGS3-like, C. elegans)
ANO6	2	2	2	2	anoctamin 6
Cbl	2	1	2	1	Casitas B-lineage lymphoma
LRRFIP1	2	1	1	1	leucine rich repeat (in FLII) interacting protein 1
IFI27	1	1	0	1	interferon, alpha-inducible protein 27
NLRX1	0	1	0	0	NLR family member X1
FZD1	4	4	3	4	frizzled family receptor 1
RORA	2	1	1	2	RAR-related orphan receptor A
TRIM63	1	1	1	1	tripartite motif containing 63, E3 ubiquitin protein ligase
Zfpm1	1	1	1	1	zinc finger protein, multitype 1
C8B	1	1	1	1	complement component 8, beta polypeptide
Bcl2	1	0	1	0	B cell leukemia/lymphoma 2
TGFB1	0	1	1	2	transforming growth factor, beta 1
Pik3cd	1	1	1	1	phosphatidylinositol 3-kinase catalytic delta polypeptide
C1QBP	1	0	0	0	Complement component 1 Q subcomponent-binding protein, mitochondrial
BMX	1	1	1	1	BMX non-receptor tyrosine kinase
NR3C1	3	2	3	2	nuclear receptor subfamily 3, group C, member 1 (glucocorticoid receptor)
MEF2C	1	2	2	1	myocyte enhancer factor 2C
TRIM9	1	1	1	1	tripartite motif containing 9
B2M	0	0	0	1	beta-2-microglobulin
NKIRAS2	1	1	1	1	NFKB inhibitor interacting Ras-like 2
EPS8	1	1	1	1	epidermal growth factor receptor pathway substrate 8
MAP3K5	3	2	2	3	mitogen-activated protein kinase kinase kinase 5
FSTL1	1	1	2	1	follistatin-like 1
SEPX1	1	1	1	1	methionine sulfoxide reductase B1
C5	1	0	0	1	complement component 5
Ddx3x	0	0	0	1	DEAD/H (Asp-Glu-Ala-Asp/His) box polypeptide 3, X-linked
UBE2W	1	1	1	1	ubiquitin-conjugating enzyme E2W (putative)
MAPK9	1	1	1	1	mitogen-activated protein kinase 9
IMPDH2	1	1	1	1	IMP (inosine 5'-monophosphate) dehydrogenase 2
PKN1	2	2	2	2	protein kinase N1
CRCP	0	0	0	1	DNA-directed RNA polymerase III subunit RPC9
SMAD6	2	1	1	1	SMAD family member 6
ANGPT1	2	1	2	2	angiopoietin 1
RFTN1	1	1	1	1	raftlin, lipid raft linker 1
TRIM50	1	1	1	1	tripartite motif containing 50
Zfp423	2	2	2	2	zinc finger protein 423
TRIM71	1	1	1	1	tripartite motif containing 71, E3 ubiquitin protein ligase
OPTN	1	1	1	1	optineurin
PELI2	1	1	1	1	pellino E3 ubiquitin protein ligase family member 2
F12	0	0	0	0	coagulation factor XII (Hageman factor)
Coch	1	1	1	1	coagulation factor C homolog (Limulus polyphemus)
SAA1	1	0	0	1	serum amyloid A1
Sarm1	1	1	1	1	sterile alpha and HEAT/Armadillo motif containing 1
C7	0	1	0	1	complement component 7
Isg20	1	1	1	0	interferon-stimulated protein
Pstpip1	1	1	0	1	proline-serine-threonine phosphatase-interacting protein 1
LRRFIP2	1	1	1	1	leucine rich repeat (in FLII) interacting protein 2
Srebf2	1	1	1	0	sterol regulatory element binding factor 2
Cdk6	0	0	0	0	cyclin-dependent kinase 6
Hdac1	2	2	1	2	histone deacetylase 1
FGF2	0	1	1	1	fibroblast growth factor 2 (basic)
RASGEF1B	3	3	3	3	RasGEF domain family, member 1B
GLI1	5	3	3	2	GLI family zinc finger 1
ARRB2	3	2	2	3	arrestin, beta 2
Ccr6	1	1	1	1	chemokine (C-C motif) receptor 6
RAB11A	7	4	6	5	RAB11A, member RAS oncogene family
FGF20	1	1	0	1	fibroblast growth factor 20
BAIAP2	1	1	1	1	BAI1-associated protein 2
POLR3A	1	1	2	1	DNA-directed RNA polymerase III subunit RPC1
MASP1	1	1	1	2	mannan-binding lectin serine peptidase 1 (C4/C2 activating component of Ra-reactive factor)
TNFSF11	1	1	1	1	tumor necrosis factor (ligand) superfamily, member 11
FGF23	1	1	1	1	fibroblast growth factor 23
Krt16	10	10	9	9	keratin 16
ART1	0	0	0	2	ADP-ribosyltransferase 1
MASP2	1	1	1	1	mannan-binding lectin serine peptidase 2
PPP1CA	2	1	2	2	protein phosphatase 1, catalytic subunit, alpha isozyme
CREB1	1	1	2	2	cAMP responsive element binding protein 1
POLR3D	0	0	0	1	polymerase (RNA) III (DNA directed) polypeptide D, 44kDa
SELE	0	1	1	0	selectin E
Ccdc88a	2	0	0	0	coiled coil domain containing 88A
MKNK1	1	0	0	1	MAP kinase interacting serine/threonine kinase 1
Pik3cg	1	1	0	1	phosphoinositide-3-kinase, catalytic, gamma polypeptide
POLR3G	1	1	1	1	polymerase (RNA) III (DNA directed) polypeptide G (32kD)
FGF9	1	1	1	1	fibroblast growth factor 9 (glia-activating factor)
PELI1	1	1	1	1	pellino E3 ubiquitin protein ligase 1
CYTIP	1	1	1	1	cytohesin 1 interacting protein
PIK3AP1	2	1	1	1	phosphoinositide-3-kinase adaptor protein 1
PTPN11	1	2	1	2	protein tyrosine phosphatase, non-receptor type 11
ABCA1	1	2	1	2	ATP-binding cassette, sub-family A (ABC1), member 1
CD180	0	0	1	0	CD180 molecule
TOLLIP	1	1	1	1	Toll-interacting protein
Hspa1b	1	2	1	2	heat shock protein 1B
MEF2A	2	2	2	2	myocyte enhancer factor 2A
Abl1	0	1	0	2	c-abl oncogene 1, non-receptor tyrosine kinase
DLK1	2	1	1	1	delta-like 1 homolog (Drosophila)
ACAA1	1	1	1	1	acetyl-CoA acyltransferase 1
HMGB2	1	1	1	1	high mobility group box 2
CCR7	1	1	1	1	chemokine (C-C motif) receptor 7
EFTUD2	1	1	1	1	elongation factor Tu GTP binding domain containing 2
HSP90B1	0	0	0	0	heat shock protein 90kDa beta (Grp94), member 1
ARPC1A	2	2	2	3	actin related protein 2/3 complex, subunit 1A, 41kDa
LZTS1	1	1	1	1	leucine zipper, putative tumor suppressor 1
Srxn1	1	0	0	1	sulfiredoxin 1 homolog (S. cerevisiae)
VPS45	1	1	1	1	vacuolar protein sorting 45 homolog (S. cerevisiae)
Flt4	1	1	1	2	FMS-like tyrosine kinase 4
GRB2	2	3	2	4	growth factor receptor-bound protein 2
RPS6KA2	2	1	1	1	ribosomal protein S6 kinase, 90kDa, polypeptide 2
VEGFA	0	0	0	1	vascular endothelial growth factor A
UBE2L6	1	1	1	1	ubiquitin-conjugating enzyme E2L 6
RPS6KB2	3	2	2	1	ribosomal protein S6 kinase, 70kDa, polypeptide 2
Vldlr	0	0	3	0	very low density lipoprotein receptor
CEBPA	1	1	0	0	CCAAT/enhancer binding protein (C/EBP), alpha
CXCL12	1	1	1	1	chemokine (C-X-C motif) ligand 12
SELK	1	1	1	1	selenoprotein K
F2R	1	1	1	1	coagulation factor II (thrombin) receptor
Uvrag	1	1	1	1	UV radiation resistance associated gene
C1QTNF3	1	1	1	1	C1q and tumor necrosis factor related protein 3
KLK1	1	0	0	0	kallikrein 1
ADCY9	1	1	1	1	adenylate cyclase 9
WNT3A	2	2	3	2	wingless-type MMTV integration site family, member 3A
Mta1	1	1	1	1	metastasis associated 1
CBL	0	0	0	0	Cbl proto-oncogene, E3 ubiquitin protein ligase
PAK2	1	1	2	2	p21 protein (Cdc42/Rac)-activated kinase 2
HLA-DQB1	0	0	0	1	major histocompatibility complex, class II, DQ beta 1
FBXW5	1	1	1	1	F-box and WD repeat domain containing 5
SOCS3	1	1	0	1	suppressor of cytokine signaling 3
POLR2H	1	1	0	1	polymerase (RNA) II (DNA directed) polypeptide H
MAP3K8	1	1	1	1	mitogen-activated protein kinase kinase kinase 8
MAP3K4	1	1	1	1	mitogen-activated protein kinase kinase kinase 4
SIGIRR	1	1	1	1	single immunoglobulin and toll-interleukin 1 receptor (TIR) domain
PTMA	1	0	0	0	prothymosin, alpha
TOMM70A	1	1	1	1	translocase of outer mitochondrial membrane 70 homolog A (S. cerevisiae)
Nr3c1	1	1	2	2	nuclear receptor subfamily 3, group C, member 1
FRS2	2	1	2	1	fibroblast growth factor receptor substrate 2
MAPK10	1	1	1	1	mitogen-activated protein kinase 10
EP300	1	1	1	1	E1A binding protein p300
CORO1A	3	1	3	1	coronin, actin binding protein, 1A
MMP8	4	3	2	3	matrix metallopeptidase 8 (neutrophil collagenase)
ADCY8	1	1	2	1	adenylate cyclase 8 (brain)
UBE2D1	2	2	1	3	ubiquitin-conjugating enzyme E2D 1
PTEN	1	1	1	1	phosphatase and tensin homolog
Msr1	0	0	2	0	macrophage scavenger receptor 1
STAT6	1	0	0	1	signal transducer and activator of transcription 6, interleukin-4 induced
EGLN2	2	2	2	2	egl nine homolog 2 (C. elegans)
TRIM7	0	1	0	1	tripartite motif containing 7
TECPR1	1	1	1	1	tectonin beta-propeller repeat containing 1
TCEB1	1	1	1	1	transcription elongation factor B (SIII), polypeptide 1 (15kDa, elongin C)
MAP3K1	1	1	1	0	mitogen-activated protein kinase kinase kinase 1, E3 ubiquitin protein ligase
GRN	0	0	0	0	granulin
Plec	3	1	0	2	plectin
ZBTB16	1	1	1	1	zinc finger and BTB domain containing 16
KIAA0226	2	1	2	1	KIAA0226
GNB2	5	4	4	4	guanine nucleotide binding protein (G protein), beta polypeptide 2
SYP	2	1	1	2	synaptophysin
CACTIN	1	1	1	1	cactin, spliceosome C complex subunit
Hmox1	1	0	2	0	heme oxygenase (decycling) 1
Rab8a	11	9	8	11	RAB8A, member RAS oncogene family
Ripk2	1	0	0	1	receptor (TNFRSF)-interacting serine-threonine kinase 2
SPHK1	1	1	1	1	sphingosine kinase 1
PLK1	3	1	1	1	polo-like kinase 1
Il17f	1	1	0	1	interleukin 17F
ATG9A	2	1	1	2	autophagy related 9A
SIVA1	0	0	0	0	SIVA1, apoptosis-inducing factor
March5	1	1	1	1	membrane-associated ring finger (C3HC4) 5
Map3k5	1	0	1	1	mitogen-activated protein kinase kinase kinase 5
Atg12	1	1	0	0	autophagy related 12
ITGB1	2	1	1	1	integrin, beta 1 (fibronectin receptor, beta polypeptide, antigen CD29 includes MDF2, MSK12)
RIPK2	0	1	1	0	Receptor-interacting serine/threonine-protein kinase 2
STAT3	1	1	1	0	signal transducer and activator of transcription 3 (acute-phase response factor)
GOPC	1	1	1	2	golgi-associated PDZ and coiled-coil motif containing
Traf3	1	1	0	0	TNF receptor-associated factor 3
TIRAP	1	0	0	0	toll-interleukin 1 receptor (TIR) domain containing adaptor protein
BCL10	1	1	1	1	B-cell lymphoma/leukemia 10
USP17L11	1	1	1	2	ubiquitin specific peptidase 17-like family member 11
RELB	0	0	0	0	v-rel reticuloendotheliosis viral oncogene homolog B
PIK3R2	1	1	1	1	PIK3R2 protein
Nr4a3	0	1	0	0	nuclear receptor subfamily 4, group A, member 3
KIT	1	1	1	1	v-kit Hardy-Zuckerman 4 feline sarcoma viral oncogene homolog
SH2D1A	1	1	1	1	SH2 domain containing 1A
NFATC3	1	1	1	1	nuclear factor of activated T-cells, cytoplasmic, calcineurin-dependent 3
ACTR2	1	1	1	1	ARP2 actin-related protein 2 homolog (yeast)
Cops5	0	1	1	1	COP9 (constitutive photomorphogenic) homolog, subunit 5 (Arabidopsis thaliana)
FGF5	1	1	1	1	fibroblast growth factor 5
VAV2	1	1	1	1	vav 2 guanine nucleotide exchange factor
POSTN	1	1	1	1	periostin, osteoblast specific factor
CD274	0	0	0	0	CD274 molecule
DICER1	1	1	1	1	dicer 1, ribonuclease type III
MID1	1	1	1	1	midline 1 (Opitz/BBB syndrome)
Edn1	1	1	0	1	endothelin 1
Mfge8	0	1	1	0	milk fat globule-EGF factor 8 protein
DDX58	0	0	0	1	Uncharacterized protein
WNT9B	2	2	2	2	wingless-type MMTV integration site family, member 9B
MTOR	1	1	1	1	mechanistic target of rapamycin (serine/threonine kinase)
Cfi	0	1	0	0	complement component factor i
TRIM60	0	0	0	1	tripartite motif containing 60
Fer	1	2	2	1	fer (fms/fps related) protein kinase
IL17C	1	0	1	0	interleukin 17C
PDE1B	0	0	3	1	phosphodiesterase 1B, calmodulin-dependent
XBP1	1	1	1	1	X-box binding protein 1
CAPZA2	1	1	1	1	capping protein (actin filament) muscle Z-line, alpha 2
AKAP10	1	1	1	1	A kinase (PRKA) anchor protein 10
ARG1	1	1	1	1	arginase, liver
FOXO4	1	1	1	1	forkhead box O4
PSMA7	1	1	1	1	proteasome (prosome, macropain) subunit, alpha type, 7
Cltc	2	2	1	2	clathrin, heavy polypeptide (Hc)
F2RL3	0	0	0	0	coagulation factor II (thrombin) receptor-like 3
AKIRIN2	1	1	1	1	Akirin-2
Plxna4	0	1	0	0	plexin A4
TRIM45	3	1	1	1	tripartite motif containing 45
FGFR1	1	1	1	1	fibroblast growth factor receptor 1
ELMO2	1	1	1	1	engulfment and cell motility 2
Mapk8	1	1	0	1	mitogen-activated protein kinase 8
SCARB1	1	1	1	0	scavenger receptor class B, member 1
DUSP16	2	1	1	1	dual specificity phosphatase 16
IRS2	1	1	0	0	insulin receptor substrate 2
HDAC2	1	1	2	1	histone deacetylase 2
C3	2	0	2	1	complement component 3
CD247	1	1	1	1	CD247 molecule
CALM1	0	1	0	1	calmodulin 1 (phosphorylase kinase, delta)
Spink5	1	0	0	1	serine peptidase inhibitor, Kazal type 5
ARPC4	1	1	1	1	actin related protein 2/3 complex, subunit 4, 20kDa
CCL5	1	1	1	1	chemokine (C-C motif) ligand 5
MAPK11	2	2	2	2	mitogen-activated protein kinase 11
MALT1	0	0	1	1	Uncharacterized protein
CYFIP2	2	2	2	3	cytoplasmic FMR1 interacting protein 2
CALM2	5	3	4	3	calmodulin 2 (phosphorylase kinase, delta)
Trp73	0	0	1	0	transformation related protein 73
YY1	1	1	1	1	YY1 transcription factor
PRKCE	2	2	2	4	protein kinase C, epsilon
FLI1	3	2	4	3	Friend leukemia virus integration 1
ITGAV	1	1	1	1	integrin, alpha V
RAG1	1	1	1	1	recombination activating gene 1
MAP2K7	0	0	0	1	mitogen-activated protein kinase kinase 7
Rorc	1	0	1	0	RAR-related orphan receptor gamma
CCR4	1	1	1	1	chemokine (C-C motif) receptor 4
Kdm4a	3	3	4	4	lysine (K)-specific demethylase 4A
POLR3K	2	1	1	2	polymerase (RNA) III (DNA directed) polypeptide K, 12.3 kDa
NOXA1	0	0	0	1	NADPH oxidase activator 1
Il34	0	0	0	0	interleukin 34
ADRB2	1	0	0	0	adrenoceptor beta 2, surface
APOA1	0	1	0	0	apolipoprotein A-I
GAB1	1	1	1	1	GRB2-associated binding protein 1
POLR2K	1	2	1	1	polymerase (RNA) II (DNA directed) polypeptide K, 7.0kDa
PPP2R5D	4	4	4	4	protein phosphatase 2, regulatory subunit B', delta
KHSRP	0	1	0	0	KH-type splicing regulatory protein
TLR5	1	0	0	0	toll-like receptor 5 precursor
CTSD	2	1	1	1	cathepsin D
FGR	0	0	0	1	tyrosine-protein kinase Fgr
YWHAB	6	5	6	6	tyrosine 3-monooxygenase/tryptophan 5-monooxygenase activation protein, beta polypeptide
THEM4	0	0	1	0	thioesterase superfamily member 4
DCN	1	1	1	1	decorin
C9	0	0	0	0	Complement component C9
BCL2	0	1	0	1	B-cell CLL/lymphoma 2
VEGFC	1	1	1	1	vascular endothelial growth factor C
MYC	1	1	0	0	v-myc myelocytomatosis viral oncogene homolog (avian)
STUB1	1	1	1	1	STIP1 homology and U-box containing protein 1, E3 ubiquitin protein ligase
Trim59	0	1	0	1	tripartite motif-containing 59
PDGFRB	1	1	1	1	platelet-derived growth factor receptor, beta polypeptide
PRKAR2A	1	1	1	1	protein kinase, cAMP-dependent, regulatory, type II, alpha
Gas6	1	0	2	1	growth arrest specific 6
DMBT1	5	5	6	5	deleted in malignant brain tumors 1
PPARG	4	4	5	3	peroxisome proliferator-activated receptor gamma
AVP	0	1	1	0	arginine vasopressin
ERBB2IP	2	2	4	2	erbb2 interacting protein
TCF4	4	2	2	3	transcription factor 4
NOTCH1	1	1	0	0	notch 1
Map4k2	1	0	1	1	mitogen-activated protein kinase kinase kinase kinase 2
PRKX	1	1	1	1	protein kinase, X-linked
SRPK1	1	3	1	2	SRSF protein kinase 1
DAK	1	1	1	1	dihydroxyacetone kinase 2 homolog (S. cerevisiae)
SCN5A	11	9	10	10	sodium channel, voltage-gated, type V, alpha subunit
Pparg	1	0	0	0	peroxisome proliferator activated receptor gamma
DAB2IP	2	1	1	2	DAB2 interacting protein
MFF	1	1	1	2	mitochondrial fission factor
CCR2	2	2	1	1	chemokine (C-C motif) receptor 2
DTX4	2	1	2	3	deltex homolog 4 (Drosophila)
OTUD5	0	0	0	1	OTU domain containing 5
CASP7	1	1	1	1	caspase 7, apoptosis-related cysteine peptidase
GAS6	0	1	0	1	growth arrest-specific 6
Nfkb2	1	0	1	1	nuclear factor of kappa light polypeptide gene enhancer in B cells 2, p49/p100
THRB	2	2	2	2	thyroid hormone receptor, beta
IPO7	1	1	1	2	importin-7
NUP153	2	1	1	2	nucleoporin 153kDa
Fstl1	0	0	0	0	follistatin-like 1
Tsc1	0	0	0	0	tuberous sclerosis 1
POLR1D	1	2	2	2	polymerase (RNA) I polypeptide D, 16kDa
TLR1	1	0	0	0	toll-like receptor 1
KLRG1	0	1	0	1	killer cell lectin-like receptor subfamily G, member 1
UBA52	1	0	0	1	ubiquitin A-52 residue ribosomal protein fusion product 1
PARK2	1	1	2	1	parkinson protein 2, E3 ubiquitin protein ligase (parkin)
SCARF1	0	1	1	0	scavenger receptor class F, member 1
KLB	1	1	1	1	klotho beta
LIMK1	2	2	2	2	LIM domain kinase 1
UBE2N	2	2	3	2	ubiquitin-conjugating enzyme E2N
TRIM27	0	1	0	0	zinc finger protein RFP
LPCAT2	1	1	1	1	lysophosphatidylcholine acyltransferase 2
PDGFRA	1	1	1	1	platelet-derived growth factor receptor, alpha polypeptide
TYRO3	1	1	1	1	TYRO3 protein tyrosine kinase
Adrbk1	1	0	1	0	adrenergic receptor kinase, beta 1
CXCR4	1	1	1	1	chemokine (C-X-C motif) receptor 4
GAB2	2	1	1	1	GRB2-associated binding protein 2
DOCK1	6	4	8	5	dedicator of cytokinesis 1
Notch1	2	1	3	2	notch 1
Numb	1	1	1	1	numb gene homolog (Drosophila)
REST	1	2	1	2	RE1-silencing transcription factor
DUSP7	1	1	1	1	dual specificity phosphatase 7
DDOST	1	1	1	1	dolichyl-diphosphooligosaccharide--protein glycosyltransferase
PPIA	11	10	8	8	peptidylprolyl isomerase A (cyclophilin A)
IKBKB	1	1	1	1	inhibitor of kappa light polypeptide gene enhancer in B-cells, kinase beta
PTGES	1	1	1	1	prostaglandin E synthase
C1qc	0	1	1	0	complement component 1, q subcomponent, C chain
CASP8	1	1	1	1	caspase 8, apoptosis-related cysteine peptidase
HERC5	0	1	0	0	HECT and RLD domain containing E3 ubiquitin protein ligase 5
ING4	3	3	3	3	inhibitor of growth family, member 4
Rel	0	0	1	0	reticuloendotheliosis oncogene
Atg5	1	1	1	1	autophagy related 5
CDKN1B	1	1	1	0	cyclin-dependent kinase inhibitor 1B (p27, Kip1)
FOXO3	2	1	1	1	forkhead box O3
MAP3K3	3	4	3	4	mitogen-activated protein kinase kinase kinase 3
CHGA	1	0	1	0	Chromogranin-A Vasostatin-1 Chromostatin Chromacin Pancreastatin WE-14 Catestatin
Tpst1	1	1	1	1	protein-tyrosine sulfotransferase 1
TNFAIP3	1	1	0	1	tumor necrosis factor, alpha-induced protein 3
COLEC12	1	1	1	1	collectin sub-family member 12
SOCS5	2	2	1	2	suppressor of cytokine signaling 5
POLR1C	2	1	1	1	polymerase (RNA) I polypeptide C, 30kDa
E2F6	1	1	1	1	E2F transcription factor 6
NFKB2	0	1	2	0	nuclear factor of kappa light polypeptide gene enhancer in B-cells 2 (p49/p100)
Ipo7	1	1	1	0	importin 7
CAMK4	3	4	2	2	calcium/calmodulin-dependent protein kinase IV
IL18R1	0	0	0	0	interleukin 18 receptor 1
WNT2B	4	5	6	5	wingless-type MMTV integration site family, member 2B
Nampt	1	1	1	1	nicotinamide phosphoribosyltransferase
PRKCQ	2	2	1	1	protein kinase C, theta
Nras	0	0	0	0	neuroblastoma ras oncogene
Mapk14	1	1	0	1	mitogen-activated protein kinase 14
IRF2	1	1	1	1	interferon regulatory factor 2
NCF2	1	1	1	1	neutrophil cytosolic factor 2
ARHGAP15	2	2	3	2	Rho GTPase activating protein 15
AIMP1	1	1	2	2	aminoacyl tRNA synthetase complex-interacting multifunctional protein 1
PLD2	1	1	1	1	phospholipase D2
IL17F	1	1	1	0	interleukin 17F
CFTR	1	1	1	1	cystic fibrosis transmembrane conductance regulator (ATP-binding cassette sub-family C, member 7)
FREM1	1	1	2	2	FRAS1 related extracellular matrix 1
BRS3	3	3	2	2	bombesin-like receptor 3
Ubqln1	1	1	1	0	ubiquilin 1
SIAH1	1	1	1	1	siah E3 ubiquitin protein ligase 1
RBCK1	0	0	2	1	RanBP-type and C3HC4-type zinc finger containing 1
SOCS2	1	1	1	1	suppressor of cytokine signaling 2
TAB1	1	1	1	1	TGF-beta activated kinase 1/MAP3K7 binding protein 1
PHLPP1	1	1	1	1	PH domain and leucine rich repeat protein phosphatase 1
Tacr1	3	3	3	3	tachykinin receptor 1
TTC6	1	1	1	1	tetratricopeptide repeat domain 6
PDE12	1	1	1	1	phosphodiesterase 12
TPP2	1	1	1	1	tripeptidyl peptidase II
Cxcr2	1	0	0	0	chemokine (C-X-C motif) receptor 2
Daglb	1	1	1	1	diacylglycerol lipase, beta
CDKN2A	1	0	0	0	cyclin-dependent kinase inhibitor 2A
ADRBK1	1	2	1	2	adrenergic, beta, receptor kinase 1
CTSL1	2	1	1	1	cathepsin L1
HMGB3	1	1	1	1	high mobility group box 3
ITGB5	1	1	1	1	integrin, beta 5
AMFR	1	1	1	1	autocrine motility factor receptor, E3 ubiquitin protein ligase
NCKAP1	2	1	1	1	NCK-associated protein 1
PRKACB	2	1	1	1	protein kinase, cAMP-dependent, catalytic, beta
Hif1a	0	1	2	0	hypoxia inducible factor 1, alpha subunit
PTGER4	1	1	1	1	prostaglandin E receptor 4 (subtype EP4)
Sf3a1	1	1	1	1	splicing factor 3a, subunit 1
Rac2	1	0	1	0	RAS-related C3 botulinum substrate 2
DUSP3	2	1	1	1	dual specificity phosphatase 3
INSIG1	2	2	2	3	insulin induced gene 1
NUP214	1	1	1	1	nucleoporin 214kDa
MID2	1	0	1	1	midline 2
P2ry14	0	0	0	1	purinergic receptor P2Y, G-protein coupled, 14
DUSP6	1	1	1	1	dual specificity phosphatase 6
CAV1	1	1	1	0	caveolin 1, caveolae protein, 22kDa
IFITM1	1	0	0	0	interferon induced transmembrane protein 1
Glrx	1	1	1	0	glutaredoxin
CASP9	1	1	1	1	caspase 9, apoptosis-related cysteine peptidase
SWAP70	1	1	1	1	SWAP switching B-cell complex 70kDa subunit
BECN1	1	1	1	1	beclin 1, autophagy related
DHX9	0	0	0	0	DEAH (Asp-Glu-Ala-His) box polypeptide 9
MIF	0	1	0	0	Macrophage migration inhibitory factor
Tbx21	6	3	5	4	T-box 21
LGALS2	0	1	1	1	lectin, galactoside-binding, soluble, 2
XIAP	1	0	1	0	X-linked inhibitor of apoptosis
Tecpr1	0	0	0	0	tectonin beta-propeller repeat containing 1
AAMP	2	1	1	1	angio-associated, migratory cell protein
ACTB	3	2	5	1	actin, beta
MAP2K3	1	1	1	1	mitogen-activated protein kinase kinase 3
S100a9	1	0	0	0	S100 calcium binding protein A9 (calgranulin B)
SLX4	0	0	1	0	SLX4 structure-specific endonuclease subunit homolog (S. cerevisiae)
TRAF5	1	1	1	2	TNF receptor-associated factor 5
POLR3E	1	1	1	1	polymerase (RNA) III (DNA directed) polypeptide E (80kD)
ANXA2	2	1	1	1	annexin A2
TRAF2	1	1	1	1	TNF receptor-associated factor 2
Plg	1	0	0	0	plasminogen
RPS6KA5	1	1	0	1	ribosomal protein S6 kinase, 90kDa, polypeptide 5
STIM1	2	3	2	2	stromal interaction molecule 1
NOD1	1	1	1	1	nucleotide-binding oligomerization domain containing 1
1110058L19Rik	0	0	1	0	RIKEN cDNA 1110058L19 gene
PTX3	0	0	0	1	pentraxin 3, long
C6	1	1	0	1	complement component 6
Cd180	1	0	0	0	CD180 antigen
CDK1	5	5	5	4	cyclin-dependent kinase 1
Nlrx1	1	0	1	1	NLR family member X1
Polr3c	1	1	0	0	polymerase (RNA) III (DNA directed) polypeptide C
SOCS6	1	2	2	2	suppressor of cytokine signaling 6
Ptch1	1	2	1	1	patched homolog 1
PAK1	2	2	3	3	p21 protein (Cdc42/Rac)-activated kinase 1
PLA2G4A	1	1	1	1	phospholipase A2, group IVA (cytosolic, calcium-dependent)
Rac1	6	6	8	5	RAS-related C3 botulinum substrate 1
ERN1	2	2	1	1	endoplasmic reticulum to nucleus signaling 1
RGS2	0	1	2	3	regulator of G-protein signaling 2, 24kDa
TSC2	1	1	1	1	tuberous sclerosis 2
FGR	1	0	0	0	tyrosine-protein kinase Fgr
Rpl19	1	1	1	1	ribosomal protein L19
APCS	0	0	0	1	Serum amyloid P-component
Xiap	0	1	0	1	X-linked inhibitor of apoptosis
Nr1h3	1	1	1	1	nuclear receptor subfamily 1, group H, member 3
C1QB	1	1	1	0	Complement C1q subcomponent subunit B
FOXO1	1	1	1	1	forkhead box O1
TRIB2	2	2	2	2	tribbles homolog 2 (Drosophila)
CD300A	0	0	0	0	CD300a molecule
Gnai3	1	3	2	3	guanine nucleotide binding protein (G protein), alpha inhibiting 3
CAMK2A	2	2	3	1	calcium/calmodulin-dependent protein kinase II alpha
SMARCA4	1	1	0	1	SWI/SNF related, matrix associated, actin dependent regulator of chromatin, subfamily a, member 4
WASL	1	1	1	1	Wiskott-Aldrich syndrome-like
Ctss	0	0	0	0	cathepsin S
TMED7	1	0	0	1	transmembrane emp24 protein transport domain containing 7
NKIRAS1	1	1	1	1	NFKB inhibitor interacting Ras-like 1
POLR3H	1	1	1	1	polymerase (RNA) III (DNA directed) polypeptide H (22.9kD)
PPAPDC1A	2	2	2	2	phosphatidic acid phosphatase type 2 domain containing 1A
CTSK	1	0	1	1	cathepsin K
G3BP1	2	2	2	2	GTPase activating protein (SH3 domain) binding protein 1
MAPKAPK3	1	1	1	1	mitogen-activated protein kinase-activated protein kinase 3
TRIM25	1	0	0	0	E3 ubiquitin/ISG15 ligase TRIM25
FGF6	0	1	1	1	fibroblast growth factor 6
JAK1	1	1	1	2	Janus kinase 1
RUNX3	3	3	3	2	runt-related transcription factor 3
GPER	1	1	1	1	G protein-coupled estrogen receptor 1
IFI6	1	1	1	0	interferon, alpha-inducible protein 6
E2F1	1	0	1	1	E2F transcription factor 1
ULK1	2	2	2	2	unc-51-like kinase 1 (C. elegans)
FOXA1	4	2	1	5	forkhead box A1
TAX1BP1	1	1	1	1	Tax1 (human T-cell leukemia virus type I) binding protein 1
Akt1	1	1	1	0	thymoma viral proto-oncogene 1
ADCY7	1	1	1	1	adenylate cyclase 7
CCNT1	2	1	0	1	cyclin T1
CEBPD	1	0	0	1	CCAAT/enhancer binding protein (C/EBP), delta
NRG1	1	1	2	1	neuregulin 1
C1QBP	0	1	0	1	Complement component 1 Q subcomponent-binding protein, mitochondrial
TP73	1	1	0	1	tumor protein p73
TLR2	0	1	1	2	toll-like receptor 2 precursor
Padi4	1	1	1	1	peptidyl arginine deiminase, type IV
HSPA1A	3	2	3	2	heat shock 70kDa protein 1A
Btk	1	1	1	1	Bruton agammaglobulinemia tyrosine kinase
FGF8	1	1	1	1	fibroblast growth factor 8 (androgen-induced)
MYH9	4	6	3	3	myosin, heavy chain 9, non-muscle
PQBP1	0	0	0	1	polyglutamine binding protein 1
SNAP23	2	2	2	2	synaptosomal-associated protein, 23kDa
POLR2L	1	1	1	1	polymerase (RNA) II (DNA directed) polypeptide L, 7.6kDa
Inpp5d	0	0	0	2	inositol polyphosphate-5-phosphatase D
PDPK1	1	1	1	1	3-phosphoinositide dependent protein kinase-1
SREBF1	1	0	1	0	sterol regulatory element binding transcription factor 1
Adam17	1	1	1	1	a disintegrin and metallopeptidase domain 17
COPS5	1	0	0	0	COP9 constitutive photomorphogenic homolog subunit 5 (Arabidopsis)
DUSP4	1	1	1	1	dual specificity phosphatase 4
NRAS	2	2	2	2	neuroblastoma RAS viral (v-ras) oncogene homolog
Rora	2	2	2	3	RAR-related orphan receptor alpha
SNCA	1	1	1	1	synuclein, alpha (non A4 component of amyloid precursor)
UBC	3	2	1	0	ubiquitin C
ATF3	2	2	2	2	activating transcription factor 3
CRCP	1	1	1	0	DNA-directed RNA polymerase III subunit RPC9
IGHG1	17	23	10	3	immunoglobulin heavy constant gamma 1 (G1m marker)
Samhd1	0	0	0	1	SAM domain and HD domain, 1
Rftn1	0	0	0	0	raftlin lipid raft linker 1
NOX4	1	1	1	1	NADPH oxidase 4
KPNA1	3	3	3	3	karyopherin alpha 1 (importin alpha 5)
Il17rd	1	1	1	1	interleukin 17 receptor D
PHLPP2	1	1	1	1	PH domain and leucine rich repeat protein phosphatase 2
LCK	1	1	1	1	lymphocyte-specific protein tyrosine kinase
NTN1	2	1	1	2	netrin 1
NR4A3	2	1	1	1	nuclear receptor subfamily 4, group A, member 3
Rhbdf2	1	1	2	1	rhomboid 5 homolog 2 (Drosophila)
TNRC6B	1	1	1	1	trinucleotide repeat containing 6B
IRAK4	2	1	1	1	Interleukin-1 receptor-associated kinase 4
ORMDL3	3	2	3	3	ORM1-like 3 (S. cerevisiae)
UCP2	1	1	2	1	uncoupling protein 2 (mitochondrial, proton carrier)
MAPK14	1	1	2	1	mitogen-activated protein kinase 14
FGFR3	1	1	1	1	fibroblast growth factor receptor 3
TRIM32	1	1	1	0	tripartite motif containing 32
REL	1	1	0	1	v-rel reticuloendotheliosis viral oncogene homolog (avian)
TRIM62	0	0	1	0	tripartite motif-containing protein 62
Prl	1	1	1	1	prolactin
Sdc4	1	1	1	1	syndecan 4
CSF1R	1	1	1	1	colony stimulating factor 1 receptor
Ptx3	1	1	1	0	pentraxin related gene
TRIM13	1	1	1	1	E3 ubiquitin-protein ligase TRIM13
XDH	3	2	1	2	xanthine dehydrogenase
JUN	2	1	1	1	jun proto-oncogene
SFTPA2	0	0	0	0	surfactant protein A2
FGFR4	1	0	1	1	fibroblast growth factor receptor 4
Casp7	1	1	1	1	caspase 7
Hspd1	1	1	0	0	heat shock protein 1 (chaperonin)
MAP1LC3C	3	3	3	3	microtubule-associated protein 1 light chain 3 gamma
PTGS2	2	3	3	3	prostaglandin-endoperoxide synthase 2 (prostaglandin G/H synthase and cyclooxygenase)
Abca1	1	1	1	0	ATP-binding cassette, sub-family A (ABC1), member 1
AHR	2	3	3	2	aryl hydrocarbon receptor
FGF16	1	1	1	1	fibroblast growth factor 16
AGFG1	1	1	1	1	ArfGAP with FG repeats 1
PIAS4	2	1	2	1	protein inhibitor of activated STAT, 4
Mb21d1	0	1	1	0	Mab-21 domain containing 1
TRIM23	1	1	1	1	tripartite motif containing 23
FGF10	1	2	1	1	fibroblast growth factor 10
IKBKE	1	1	2	1	inhibitor of kappa light polypeptide gene enhancer in B-cells, kinase epsilon
Camk2a	3	1	2	3	calcium/calmodulin-dependent protein kinase II alpha
Atf4	1	1	0	0	activating transcription factor 4
GNAI2	4	3	2	3	guanine nucleotide binding protein (G protein), alpha inhibiting activity polypeptide 2
BT.18280	0	0	0	0	spondin-2 precursor
TNIP1	0	1	1	1	TNFAIP3 interacting protein 1
Ybx1	2	2	2	2	Y box protein 1
DHX33	1	2	1	1	DEAH (Asp-Glu-Ala-His) box polypeptide 33
NCF1	1	1	1	1	neutrophil cytosolic factor 1
ANXA1	1	1	1	1	annexin A1
Ptpn11	1	1	1	0	protein tyrosine phosphatase, non-receptor type 11
ACAP1	3	2	2	1	ArfGAP with coiled-coil, ankyrin repeat and PH domains 1
ZFPM1	0	0	0	0	zinc finger protein, multitype 1
Fzd1	1	0	1	0	frizzled homolog 1 (Drosophila)
MDM2	1	1	1	1	Mdm2, p53 E3 ubiquitin protein ligase homolog (mouse)
Tnfaip3	0	0	1	0	tumor necrosis factor, alpha-induced protein 3
PIK3CA	1	1	1	1	phosphatidylinositol-4,5-bisphosphate 3-kinase, catalytic subunit alpha
Mmp9	4	3	2	3	matrix metallopeptidase 9
Scarb1	0	0	0	1	scavenger receptor class B, member 1
TYK2	1	1	1	1	tyrosine kinase 2
CRK	1	1	1	1	v-crk sarcoma virus CT10 oncogene homolog (avian)
Tmed7	1	2	2	1	transmembrane emp24 protein transport domain containing 7
GATA4	2	2	2	2	GATA binding protein 4
POLR3C	0	0	0	0	polymerase (RNA) III (DNA directed) polypeptide C (62kD)
Hmgb1	1	1	1	1	high mobility group box 1
SIAH2	1	2	2	1	siah E3 ubiquitin protein ligase 2
BCL2L1	1	1	1	1	BCL2-like 1
Jak3	0	0	1	0	Janus kinase 3
VASP	1	2	1	1	vasodilator-stimulated phosphoprotein
Creb1	1	1	0	0	cAMP responsive element binding protein 1
TPT1	1	1	1	1	tumor protein, translationally-controlled 1
PRSS3	5	7	1	1	protease, serine, 3
Zfp36	1	0	0	1	zinc finger protein 36
NCK1	3	1	1	1	NCK adaptor protein 1
Pglyrp2	0	0	1	0	peptidoglycan recognition protein 2
GNB2L1	2	1	1	1	guanine nucleotide binding protein (G protein), beta polypeptide 2-like 1
ABCG1	2	2	2	2	ATP-binding cassette, sub-family G (WHITE), member 1
BIRC5	2	2	0	1	baculoviral IAP repeat containing 5
CTCF	2	1	2	1	CCCTC-binding factor (zinc finger protein)
ELK1	3	2	2	2	ELK1, member of ETS oncogene family
Ehmt2	1	1	1	1	euchromatic histone lysine N-methyltransferase 2
Ace2	1	1	1	1	angiotensin I converting enzyme (peptidyl-dipeptidase A) 2
FXR1	2	2	2	2	fragile X mental retardation, autosomal homolog 1
Arf6	5	4	5	5	ADP-ribosylation factor 6
APP	3	2	1	2	amyloid beta (A4) precursor protein
PDGFB	1	1	1	1	platelet-derived growth factor beta polypeptide
HDAC1	0	0	0	0	histone deacetylase 1
KCNJ8	3	2	2	2	potassium inwardly-rectifying channel, subfamily J, member 8
PARD3	1	2	1	2	par-3 partitioning defective 3 homolog (C. elegans)
Senp2	2	2	1	2	SUMO/sentrin specific peptidase 2
Hspa14	1	0	0	0	heat shock protein 14
Keap1	1	0	0	2	kelch-like ECH-associated protein 1
PTPN6	1	1	1	1	protein tyrosine phosphatase, non-receptor type 6
RIPK1	0	0	0	1	receptor (TNFRSF)-interacting serine-threonine kinase 1
PTPRC	1	0	0	1	protein tyrosine phosphatase, receptor type, C
ADAR	1	1	1	0	adenosine deaminase, RNA-specific
VNN1	1	2	2	2	Pantetheinase
Prdm1	1	1	1	2	PR domain containing 1, with ZNF domain
CFI	0	0	1	0	complement factor I
ZBTB1	2	1	1	2	zinc finger and BTB domain containing 1
MMP7	1	1	1	0	matrix metallopeptidase 7 (matrilysin, uterine)
PML	0	0	0	1	Uncharacterized protein
CORO2A	2	2	1	2	coronin, actin binding protein, 2A
SLC22A3	2	1	1	3	solute carrier family 22 (extraneuronal monoamine transporter), member 3
ADARB1	2	2	2	2	adenosine deaminase, RNA-specific, B1
PLXNA4	3	4	3	4	plexin A4
MTA1	2	1	1	1	metastasis associated 1
ERBB3	0	0	1	0	v-erb-b2 erythroblastic leukemia viral oncogene homolog 3 (avian)
ACTG1	7	7	6	10	actin, gamma 1
Ip6k1	1	1	1	2	inositol hexaphosphate kinase 1
BCAR1	1	0	0	1	breast cancer anti-estrogen resistance 1
SOCS1	1	1	1	1	suppressor of cytokine signaling 1
ELMOD2	2	2	2	2	ELMO/CED-12 domain containing 2
CISH	1	1	1	1	cytokine inducible SH2-containing protein
IGF1R	3	3	3	3	insulin-like growth factor 1 receptor
Polr3e	0	0	0	0	polymerase (RNA) III (DNA directed) polypeptide E
ADAM10	1	1	1	1	ADAM metallopeptidase domain 10
HSP90AA1	2	1	1	1	heat shock protein 90kDa alpha (cytosolic), class A member 1
IP6K1	0	0	0	1	inositol hexakisphosphate kinase 1
PTAFR	1	1	1	1	platelet-activating factor receptor
EGR1	4	3	3	3	early growth response 1
RPS19	0	0	0	1	ribosomal protein S19
CRKL	1	1	1	1	v-crk sarcoma virus CT10 oncogene homolog (avian)-like
GATA3	2	2	1	1	Trans-acting T-cell-specific transcription factor GATA-3
LGALS8	1	1	1	1	lectin, galactoside-binding, soluble, 8
Ern1	0	1	1	1	endoplasmic reticulum (ER) to nucleus signalling 1
PROS1	3	2	2	3	protein S (alpha)
C6orf57	0	1	0	1	chromosome 6 open reading frame 57
WDR34	1	1	1	1	WD repeat domain 34
Edil3	1	0	0	1	EGF-like repeats and discoidin I-like domains 3
Nfatc2	0	0	0	0	nuclear factor of activated T cells, cytoplasmic, calcineurin dependent 2
RPS6KA1	1	1	1	1	ribosomal protein S6 kinase, 90kDa, polypeptide 1
FOS	1	0	0	1	FBJ murine osteosarcoma viral oncogene homolog
TRIM36	1	1	1	1	tripartite motif containing 36
PSTPIP1	0	0	1	0	proline-serine-threonine phosphatase interacting protein 1
Cnpy3	1	0	0	2	canopy 3 homolog (zebrafish)
Khsrp	1	1	1	1	KH-type splicing regulatory protein
Sema3a	3	3	4	6	sema domain, immunoglobulin domain (Ig), short basic domain, secreted, (semaphorin) 3A
Ddx41	0	1	1	1	DEAD (Asp-Glu-Ala-Asp) box polypeptide 41
TRIM37	1	1	1	1	tripartite motif containing 37
CFL1	2	2	2	2	cofilin 1 (non-muscle)
PDE1A	1	1	1	1	phosphodiesterase 1A, calmodulin-dependent
KL	1	1	1	1	klotho
HMGN2	1	1	1	1	high mobility group nucleosomal binding domain 2
DDX21	3	2	1	2	DEAD (Asp-Glu-Ala-Asp) box helicase 21
AICDA	1	1	1	1	activation-induced cytidine deaminase
WIPF1	1	1	1	1	WAS/WASL interacting protein family, member 1
MAP2K6	1	1	1	1	mitogen-activated protein kinase kinase 6
NR1H3	0	0	0	0	nuclear receptor subfamily 1, group H, member 3
USP7	1	1	1	1	ubiquitin specific peptidase 7 (herpes virus-associated)
ERBB2	1	1	1	1	v-erb-b2 erythroblastic leukemia viral oncogene homolog 2, neuro/glioblastoma derived oncogene homolog (avian)
C3	0	0	1	0	complement component 3
BPI	0	1	0	0	bactericidal/permeability-increasing protein
SMARCA2	1	1	2	1	SWI/SNF related, matrix associated, actin dependent regulator of chromatin, subfamily a, member 2
TXNIP	0	0	0	1	thioredoxin interacting protein
RUSC1	2	2	1	0	RUN and SH3 domain containing 1
HLA-B	0	0	1	0	major histocompatibility complex, class I, B
PRKACA	1	0	0	0	protein kinase, cAMP-dependent, catalytic, alpha
ZC3H12A	0	0	0	0	zinc finger CCCH-type containing 12A
UBB	2	1	1	1	ubiquitin B
TLR3	1	1	1	1	toll-like receptor 3 precursor
MX1	0	0	1	0	Interferon-induced GTP-binding protein Mx1 Interferon-induced GTP-binding protein Mx1, N-terminally processed
NFE2L2	1	1	1	1	nuclear factor (erythroid-derived 2)-like 2
GRAP2	4	3	3	2	GRB2-related adaptor protein 2
PLTP	1	1	1	2	phospholipid transfer protein
Tph1	4	4	4	5	tryptophan hydroxylase 1
POLR2E	1	1	1	1	polymerase (RNA) II (DNA directed) polypeptide E, 25kDa
Thbs1	1	2	2	4	thrombospondin 1
ITPR1	1	1	2	1	inositol 1,4,5-trisphosphate receptor, type 1
ERAP1	1	1	1	1	endoplasmic reticulum aminopeptidase 1
TRIM24	2	2	3	2	tripartite motif containing 24
IRF8	1	1	1	1	interferon regulatory factor 8
HIF1A	2	2	1	2	hypoxia inducible factor 1, alpha subunit (basic helix-loop-helix transcription factor)
TXN	1	1	1	1	thioredoxin
GJA1	3	3	4	3	gap junction protein, alpha 1, 43kDa
Cd81	1	1	1	1	CD81 antigen
CLEC4M	1	0	0	0	C-type lectin domain family 4, member M
RPS27A	1	1	1	1	ribosomal protein S27a
TIFA	1	1	1	1	TRAF-interacting protein with forkhead-associated domain
GRK5	5	3	3	4	G protein-coupled receptor kinase 5
MFN2	0	0	0	0	mitofusin 2
TBK1	1	1	1	1	TANK-binding kinase 1
TRIM66	0	0	0	1	tripartite motif containing 66
TNFSF10	1	1	1	1	tumor necrosis factor (ligand) superfamily, member 10
Arl5b	2	2	2	2	ADP-ribosylation factor-like 5B
Rheb	1	1	1	1	Ras homolog enriched in brain
PLCL1	3	3	3	3	phospholipase C-like 1
MYO10	4	3	3	2	myosin X
POLR3F	1	1	1	1	polymerase (RNA) III (DNA directed) polypeptide F, 39 kDa
FGFR2	1	3	2	2	fibroblast growth factor receptor 2
IRF2BP1	0	2	1	1	interferon regulatory factor 2 binding protein 1
C1qb	0	0	0	1	complement component 1, q subcomponent, beta polypeptide
UBA7	0	0	0	0	ubiquitin-like modifier activating enzyme 7
EREG	1	1	1	1	epiregulin
TAB3	1	1	1	1	TGF-beta activated kinase 1/MAP3K7 binding protein 3
ATG16L1	1	1	1	1	autophagy related 16-like 1 (S. cerevisiae)
IRF5	1	1	1	0	interferon regulatory factor 5
RSAD2	0	1	0	0	Radical S-adenosyl methionine domain-containing protein 2
MUL1	1	1	1	0	mitochondrial E3 ubiquitin protein ligase 1
MAP3K12	2	1	2	1	mitogen-activated protein kinase kinase kinase 12
TRIM55	2	1	2	2	tripartite motif containing 55
CTSH	1	1	1	1	cathepsin H
SHC1	2	5	2	3	SHC (Src homology 2 domain containing) transforming protein 1
SUGT1	0	1	1	1	SGT1, suppressor of G2 allele of SKP1 (S. cerevisiae)
FGF19	1	1	1	1	fibroblast growth factor 19
Usp4	2	2	2	2	ubiquitin specific peptidase 4 (proto-oncogene)
PIN1	0	0	0	1	peptidylprolyl cis/trans isomerase, NIMA-interacting 1
Mapkapk2	0	1	1	0	MAP kinase-activated protein kinase 2
PIAS2	3	1	1	3	protein inhibitor of activated STAT, 2
CHID1	1	0	0	1	Chitinase domain-containing protein 1
Gata4	0	0	0	1	GATA binding protein 4
Rgmb	0	0	0	1	RGM domain family, member B
AZI2	1	1	1	1	5-azacytidine induced 2
4933415F23Rik	1	0	1	1	RIKEN cDNA 4933415F23 gene
PPP3CA	1	1	1	2	protein phosphatase 3, catalytic subunit, alpha isozyme
TAB2	1	1	1	1	TGF-beta activated kinase 1/MAP3K7 binding protein 2
MAP4K2	1	2	1	1	mitogen-activated protein kinase kinase kinase kinase 2
Unc93b1	1	1	1	1	unc-93 homolog B1 (C. elegans)
HSPA14	1	1	1	1	heat shock 70kDa protein 14
SEBOX	1	1	1	1	SEBOX homeobox
PIK3R4	1	1	1	1	phosphoinositide-3-kinase, regulatory subunit 4
MYD88	1	1	1	2	Myeloid differentiation primary response protein MyD88
Pacsin1	1	0	0	0	protein kinase C and casein kinase substrate in neurons 1
CAPZA1	1	1	1	1	capping protein (actin filament) muscle Z-line, alpha 1
HSF1	1	1	0	1	heat shock transcription factor 1
TNRC6C	1	1	1	1	trinucleotide repeat containing 6C
TRIM28	0	1	1	1	Uncharacterized protein
Ctnnd1	2	2	3	2	catenin (cadherin associated protein), delta 1
MRE11A	1	1	1	1	MRE11 meiotic recombination 11 homolog A (S. cerevisiae)
Fscn1	2	1	1	1	fascin homolog 1, actin bundling protein (Strongylocentrotus purpuratus)
RHBDF2	1	1	0	1	rhomboid 5 homolog 2 (Drosophila)
Tsc22d3	1	0	0	0	TSC22 domain family, member 3
DNM1L	1	1	1	1	dynamin 1-like
MAPK1	1	1	1	1	mitogen-activated protein kinase 1
TRIM67	1	1	1	1	tripartite motif containing 67
NR4A1	2	0	1	2	nuclear receptor subfamily 4, group A, member 1
Pik3c3	1	1	1	1	phosphoinositide-3-kinase, class 3
Stat1	0	0	0	1	signal transducer and activator of transcription 1
Mid2	0	1	0	0	midline 2
Zbtb20	3	2	1	2	zinc finger and BTB domain containing 20
WIPF3	1	1	1	1	WAS/WASL interacting protein family, member 3
ABI1	4	3	4	3	abl-interactor 1
HOXA9	38	32	19	37	homeobox A9
RICTOR	1	1	1	3	RPTOR independent companion of MTOR, complex 2
ADAD1	1	1	1	1	adenosine deaminase domain containing 1 (testis-specific)
MAPKAPK2	1	0	0	1	mitogen-activated protein kinase-activated protein kinase 2
SMAP2	1	2	1	1	small ArfGAP2
Plscr1	1	0	1	1	phospholipid scramblase 1
NFIL3	1	1	1	1	nuclear factor, interleukin 3 regulated
RPL19	0	0	0	1	ribosomal protein L19
ASCC3	1	2	1	2	activating signal cointegrator 1 complex subunit 3
S1pr1	2	1	2	2	sphingosine-1-phosphate receptor 1
Tril	1	1	1	1	TLR4 interactor with leucine-rich repeats
ABL1	2	2	2	2	c-abl oncogene 1, non-receptor tyrosine kinase
EGF	0	1	1	1	epidermal growth factor
DDX1	1	1	1	1	DEAD (Asp-Glu-Ala-Asp) box helicase 1
EHMT2	0	0	1	0	euchromatic histone-lysine N-methyltransferase 2
RAD23A	1	0	0	0	RAD23 homolog A (S. cerevisiae)
EGFR	1	1	1	1	epidermal growth factor receptor
PTK2B	1	1	1	1	PTK2B protein tyrosine kinase 2 beta
TRIM14	0	0	0	1	Uncharacterized protein
CNOT4	1	1	1	1	CCR4-NOT transcription complex, subunit 4
SIRT1	1	1	1	1	sirtuin 1
BIRC2	2	1	1	1	baculoviral IAP repeat containing 2
USP2	1	0	1	1	ubiquitin specific peptidase 2
MB21D1	0	0	0	1	Uncharacterized protein
RXRA	0	0	0	1	retinoid X receptor, alpha
CDKN1A	0	0	0	0	cyclin-dependent kinase inhibitor 1A (p21, Cip1)
PTPN2	2	2	2	2	protein tyrosine phosphatase, non-receptor type 2
JAK2	1	1	2	1	Janus kinase 2
Ptges2	1	1	1	1	prostaglandin E synthase 2
NFKB1	1	1	1	1	nuclear factor of kappa light polypeptide gene enhancer in B-cells 1
F2rl1	0	1	0	0	coagulation factor II (thrombin) receptor-like 1
BTK	0	0	0	0	Bruton agammaglobulinemia tyrosine kinase
IL17RE	0	0	0	1	interleukin 17 receptor E
PLG	2	1	1	1	plasminogen
MAP3K14	1	1	1	1	mitogen-activated protein kinase kinase kinase 14
IRAK1BP1	1	1	1	1	interleukin-1 receptor-associated kinase 1 binding protein 1
ILF3	3	3	1	3	interleukin enhancer binding factor 3, 90kDa
CYLD	1	1	1	2	cylindromatosis (turban tumor syndrome)
Gzmm	0	0	0	1	granzyme M (lymphocyte met-ase 1)
MIF	0	0	1	0	Macrophage migration inhibitory factor
Ace	1	1	1	1	angiotensin I converting enzyme (peptidyl-dipeptidase A) 1
PPP3R1	1	0	0	0	protein phosphatase 3, regulatory subunit B, alpha
Ppp1cc	1	1	1	1	protein phosphatase 1, catalytic subunit, gamma isoform
Drd2	2	2	2	2	dopamine receptor D2
CLEC7A	0	0	0	1	C-type lectin domain family 7, member A
Gbp7	1	0	0	0	guanylate binding protein 7
THBS1	5	6	6	4	thrombospondin 1
LGALS3	1	0	1	1	lectin, galactoside-binding, soluble, 3
Akap10	0	0	0	0	A kinase (PRKA) anchor protein 10
RGMB	2	2	2	1	RGM domain family, member B
PDE1C	1	2	1	2	phosphodiesterase 1C, calmodulin-dependent 70kDa
MAP2K2	1	1	1	1	mitogen-activated protein kinase kinase 2
FGF4	1	1	1	1	fibroblast growth factor 4
SLC2A11	2	1	1	1	solute carrier family 2 (facilitated glucose transporter), member 11
Ap3b1	0	1	1	2	adaptor-related protein complex 3, beta 1 subunit
Cav1	1	1	1	2	caveolin 1, caveolae protein
Spon2	2	1	1	1	spondin 2, extracellular matrix protein
DUOX2	1	1	1	1	dual oxidase 2
VENTX	6	8	3	7	VENT homeobox
GZMM	1	1	0	0	granzyme M (lymphocyte met-ase 1)
TNFAIP8L2	0	0	0	0	Tumor necrosis factor alpha-induced protein 8-like protein 2
WIPF2	1	1	1	0	WAS/WASL interacting protein family, member 2
TCEB2	0	0	0	1	transcription elongation factor B (SIII), polypeptide 2 (18kDa, elongin B)
TUFM	0	0	0	1	Tu translation elongation factor, mitochondrial
SHARPIN	0	0	0	1	SHANK-associated RH domain interactor
PACSIN1	2	3	3	3	protein kinase C and casein kinase substrate in neurons 1
KITLG	1	1	1	0	KIT ligand
C1S	1	1	1	1	complement component 1, s subcomponent
JAM3	1	1	1	1	junctional adhesion molecule 3
Aire	0	0	0	2	autoimmune regulator (autoimmune polyendocrinopathy candidiasis ectodermal dystrophy)
TEC	2	2	2	2	tec protein tyrosine kinase
KCNIP4	4	3	3	4	Kv channel interacting protein 4
VDR	1	1	1	1	vitamin D (1,25- dihydroxyvitamin D3) receptor
Cd36	1	1	1	1	CD36 antigen
CD3G	0	0	0	0	CD3g molecule, gamma (CD3-TCR complex)
NLRC3	1	1	1	1	NLR family, CARD domain containing 3
MAP2K1	1	1	1	1	mitogen-activated protein kinase kinase 1
VLDLR	2	2	1	7	very low density lipoprotein receptor
IRF4	1	1	1	1	interferon regulatory factor 4
SLC25A46	1	1	1	1	solute carrier family 25, member 46
GSK3B	1	1	1	1	glycogen synthase kinase 3 beta
Zc3h12a	5	5	5	5	zinc finger CCCH type containing 12A
SRPK2	1	0	1	1	SRSF protein kinase 2
BGN	1	1	1	1	biglycan
PIK3R1	2	2	4	2	phosphoinositide-3-kinase, regulatory subunit 1 (alpha)
Stat3	0	0	0	1	signal transducer and activator of transcription 3
PANX1	1	1	1	1	pannexin 1
ITGB3	1	1	1	1	integrin, beta 3 (platelet glycoprotein IIIa, antigen CD61)
UBQLN1	1	1	1	3	ubiquilin 1
Mfn2	1	1	1	1	mitofusin 2
SPINK5	0	0	0	0	serine peptidase inhibitor, Kazal type 5
Clock	3	3	3	3	circadian locomotor output cycles kaput
ADAM33	2	1	2	1	ADAM metallopeptidase domain 33
EIF2C2	1	1	1	1	eukaryotic translation initiation factor 2C, 2
TBKBP1	1	0	0	0	TBK1 binding protein 1
TPST1	1	1	1	1	tyrosylprotein sulfotransferase 1
OTUB1	0	0	0	1	OTU domain, ubiquitin aldehyde binding 1
ELAVL1	3	3	3	3	ELAV (embryonic lethal, abnormal vision, Drosophila)-like 1 (Hu antigen R)
KRAS	7	8	3	7	v-Ki-ras2 Kirsten rat sarcoma viral oncogene homolog
BT.45021	0	1	0	1	toll-like receptor 6
MX2	0	0	0	1	myxovirus (influenza virus) resistance 2 (mouse)
BIRC3	0	0	0	0	baculoviral IAP repeat containing 3
YWHAE	1	1	1	1	tyrosine 3-monooxygenase/tryptophan 5-monooxygenase activation protein, epsilon polypeptide
Adipoq	1	1	1	1	adiponectin, C1Q and collagen domain containing
Lyn	1	1	2	1	Yamaguchi sarcoma viral (v-yes-1) oncogene homolog
Bcl11b	4	4	4	3	B cell leukemia/lymphoma 11B
Sqstm1	1	1	1	1	sequestosome 1
Aqp3	3	2	4	3	aquaporin 3
MGC137058	1	0	0	0	tripartite motif-containing protein 59
TSC22D3	3	3	3	3	TSC22 domain family, member 3
SERPING1	0	1	0	0	serpin peptidase inhibitor, clade G (C1 inhibitor), member 1
Smpdl3b	2	1	1	1	sphingomyelin phosphodiesterase, acid-like 3B
Eif4e	2	1	1	2	eukaryotic translation initiation factor 4E
Stat6	0	0	1	0	signal transducer and activator of transcription 6
MAPKAP1	2	1	1	1	mitogen-activated protein kinase associated protein 1
MALT1	1	1	1	0	Uncharacterized protein
MOV10	0	1	0	0	Mov10, Moloney leukemia virus 10, homolog (mouse)
UBE2D2	3	2	2	2	ubiquitin-conjugating enzyme E2D 2
Adrb2	2	3	2	3	adrenergic receptor, beta 2
ERBB4	1	1	2	1	v-erb-a erythroblastic leukemia viral oncogene homolog 4 (avian)
Foxo3	1	0	0	0	forkhead box O3
FGF1	1	1	1	1	fibroblast growth factor 1 (acidic)
IRS1	1	1	1	1	insulin receptor substrate 1
SEMA3A	0	0	0	0	sema domain, immunoglobulin domain (Ig), short basic domain, secreted, (semaphorin) 3A
NCKIPSD	2	1	3	1	NCK interacting protein with SH3 domain
ATG12	0	0	0	1	autophagy related 12
PKLR	1	1	1	1	pyruvate kinase, liver and RBC
EIF2C4	0	1	1	1	eukaryotic translation initiation factor 2C, 4
F2RL1	1	0	1	1	coagulation factor II (thrombin) receptor-like 1
PTK2	2	1	3	1	PTK2 protein tyrosine kinase 2
NOS2	3	2	3	2	nitric oxide synthase 2, inducible
Snca	1	2	2	1	synuclein, alpha
HNRNPL	2	1	2	1	heterogeneous nuclear ribonucleoprotein L
RB1	1	1	1	1	retinoblastoma 1
GBP2	0	0	0	1	guanylate binding protein 2, interferon-inducible
SIKE1	1	2	2	1	suppressor of IKBKE 1
FBXO9	1	1	1	1	F-box protein 9
AIRE	3	2	1	0	autoimmune regulator
CNOT8	2	2	2	2	CCR4-NOT transcription complex, subunit 8
ELMO1	2	2	2	3	engulfment and cell motility 1
F11	1	1	1	1	coagulation factor XI
Cxcr6	0	0	0	1	chemokine (C-X-C motif) receptor 6
EDIL3	1	1	1	1	EGF-like repeats and discoidin I-like domains 3
TRIM35	1	1	1	1	Uncharacterized protein
RAC1	1	0	0	0	ras-related C3 botulinum toxin substrate 1 (rho family, small GTP binding protein Rac1)
UBE2D3	1	1	1	1	ubiquitin-conjugating enzyme E2D 3
DDX58	0	0	0	0	Uncharacterized protein
Vegfa	1	1	1	1	vascular endothelial growth factor A
TLR5	0	1	1	0	toll-like receptor 5 precursor
CASP6	1	1	1	2	caspase 6, apoptosis-related cysteine peptidase
GNAI3	4	2	3	6	guanine nucleotide binding protein (G protein), alpha inhibiting activity polypeptide 3
RAF1	2	2	2	2	v-raf-1 murine leukemia viral oncogene homolog 1
Masp2	0	0	0	0	mannan-binding lectin serine peptidase 2
Lrrc33	1	0	1	1	leucine rich repeat containing 33
SYK	3	2	1	1	tyrosine-protein kinase SYK
Chid1	0	1	1	0	chitinase domain containing 1
SERPINB9	2	2	1	2	serpin peptidase inhibitor, clade B (ovalbumin), member 9
SLC15A4	1	1	1	1	solute carrier family 15, member 4
IL8	1	1	1	1	interleukin 8
HSPD1	0	0	1	1	heat shock 60kDa protein 1 (chaperonin)
Hsp90b1	1	1	1	1	heat shock protein 90, beta (Grp94), member 1
CDK6	1	1	1	1	cyclin-dependent kinase 6
HRAS	2	2	2	2	v-Ha-ras Harvey rat sarcoma viral oncogene homolog
Cryab	2	2	2	3	crystallin, alpha B
Hs2st1	1	1	1	1	heparan sulfate 2-O-sulfotransferase 1
NRG4	1	0	1	0	neuregulin 4
RSAD2	0	0	1	1	Radical S-adenosyl methionine domain-containing protein 2
ADCY2	1	1	1	1	adenylate cyclase 2 (brain)
TRAIP	1	1	1	2	TRAF interacting protein
SAMHD1	1	1	1	0	SAM domain and HD domain-containing protein 1
CTLA4	1	0	0	0	cytotoxic T-lymphocyte-associated protein 4
UBE2V1	1	1	1	1	ubiquitin-conjugating enzyme E2 variant 1
Vnn1	0	0	0	0	vanin 1
EIF4E	1	0	1	0	eukaryotic translation initiation factor 4E
Angpt1	1	1	1	0	angiopoietin 1
Syk	0	0	1	1	spleen tyrosine kinase
ATF2	2	2	2	2	activating transcription factor 2
Fcna	1	1	0	0	ficolin A
SENP2	0	0	0	0	SUMO1/sentrin/SMT3 specific peptidase 2
Psen2	2	2	2	2	presenilin 2
Hc	1	1	1	1	hemolytic complement
CAPRIN1	1	1	1	1	cell cycle associated protein 1
RAC2	1	1	2	3	ras-related C3 botulinum toxin substrate 2 (rho family, small GTP binding protein Rac2)
SCAMP5	2	3	1	2	secretory carrier membrane protein 5
Lgals3	0	0	0	0	lectin, galactose binding, soluble 3
S100B	3	2	2	3	S100 calcium binding protein B
CTNNB1	1	1	2	2	catenin (cadherin-associated protein), beta 1, 88kDa
Polr3k	1	1	1	0	polymerase (RNA) III (DNA directed) polypeptide K
ELP2	1	1	1	1	elongator acetyltransferase complex subunit 2
LGALS1	2	2	2	2	lectin, galactoside-binding, soluble, 1
H2-Ab1	1	2	0	1	histocompatibility 2, class II antigen A, beta 1
HMOX1	1	1	0	1	heme oxygenase (decycling) 1
CCDC88A	2	2	2	2	coiled-coil domain containing 88A
NOX1	1	1	1	1	NADPH oxidase 1
ANKRD17	2	3	4	2	ankyrin repeat domain 17
ITPR2	1	1	1	1	inositol 1,4,5-trisphosphate receptor, type 2
MMP9	1	0	1	2	matrix metallopeptidase 9 (gelatinase B, 92kDa gelatinase, 92kDa type IV collagenase)
MAP2K4	1	1	1	1	mitogen-activated protein kinase kinase 4
S100A10	0	0	1	0	S100 calcium binding protein A10
NDUFA13	1	0	1	0	NADH dehydrogenase (ubiquinone) 1 alpha subcomplex, 13
PIK3CB	1	1	1	1	phosphatidylinositol-4,5-bisphosphate 3-kinase, catalytic subunit beta
NFAT5	1	1	1	1	nuclear factor of activated T-cells 5, tonicity-responsive
NFATC2	1	1	1	1	nuclear factor of activated T-cells, cytoplasmic, calcineurin-dependent 2
SMAD3	6	7	5	7	SMAD family member 3
MAPK8	0	0	1	0	mitogen-activated protein kinase 8
Anpep	1	3	2	1	alanyl (membrane) aminopeptidase
Aimp1	1	1	0	0	aminoacyl tRNA synthetase complex-interacting multifunctional protein 1
PCBP2	2	2	3	1	poly(rC) binding protein 2
AP3B1	2	1	2	1	adaptor-related protein complex 3, beta 1 subunit
TRIM28	0	0	1	0	Uncharacterized protein
IL1RAPL1	3	2	3	2	interleukin 1 receptor accessory protein-like 1
USP4	0	1	0	0	ubiquitin specific peptidase 4 (proto-oncogene)
BDKRB2	2	1	1	1	bradykinin receptor B2
COX5B	1	0	0	0	cytochrome c oxidase subunit Vb
Coro2a	0	0	0	0	coronin, actin binding protein 2A
HBEGF	1	1	1	1	heparin-binding EGF-like growth factor
PDGFA	1	1	1	1	platelet-derived growth factor alpha polypeptide
SREBF2	0	0	0	1	sterol regulatory element binding transcription factor 2
NFKBIE	1	0	1	1	nuclear factor of kappa light polypeptide gene enhancer in B-cells inhibitor, epsilon
TRADD	1	1	1	1	TNFRSF1A-associated via death domain
LOC508963	1	1	1	1	protein FAM105B
PRKCA	2	2	2	3	protein kinase C, alpha
IL22RA2	0	0	0	1	interleukin 22 receptor, alpha 2
Itch	0	1	0	1	itchy, E3 ubiquitin protein ligase
Prkcd	1	1	1	1	protein kinase C, delta
SRC	1	1	1	1	v-src sarcoma (Schmidt-Ruppin A-2) viral oncogene homolog (avian)
EDN1	1	1	1	1	endothelin 1
COPS8	1	1	1	1	COP9 constitutive photomorphogenic homolog subunit 8 (Arabidopsis)
NCKAP1L	1	0	1	1	NCK-associated protein 1-like
PRKAR1B	1	1	1	1	protein kinase, cAMP-dependent, regulatory, type I, beta
BTC	1	0	1	0	betacellulin
PURA	2	1	0	0	purine-rich element binding protein A
Id2	2	3	2	2	inhibitor of DNA binding 2
TRPV2	1	1	1	1	transient receptor potential cation channel, subfamily V, member 2
SDC4	1	1	1	1	syndecan 4
LY9	1	1	1	1	lymphocyte antigen 9
STAT1	1	1	1	1	signal transducer and activator of transcription 1, 91kDa
PIAS1	1	1	1	1	protein inhibitor of activated STAT, 1
TRIM47	1	0	1	0	tripartite motif containing 47
ADCY6	1	0	0	1	adenylate cyclase 6
ZMYND11	1	1	1	1	zinc finger, MYND-type containing 11
CAMKK2	2	2	2	2	calcium/calmodulin-dependent protein kinase kinase 2, beta
Pura	1	2	0	1	purine rich element binding protein A
IL1RL1	0	0	0	0	interleukin 1 receptor-like 1
ACTR3	3	2	2	2	ARP3 actin-related protein 3 homolog (yeast)
IL1RAP	2	2	1	2	interleukin 1 receptor accessory protein
ITGB2	1	1	1	1	integrin, beta 2 (complement component 3 receptor 3 and 4 subunit)
Pcbp2	1	1	1	2	poly(rC) binding protein 2
Mfn1	2	1	1	1	mitofusin 1
PPP3CB	2	1	2	1	protein phosphatase 3, catalytic subunit, beta isozyme
RPS6KA4	0	0	1	0	ribosomal protein S6 kinase, 90kDa, polypeptide 4
ELF1	1	1	1	1	E74-like factor 1 (ets domain transcription factor)
RPS6KA3	2	2	2	2	ribosomal protein S6 kinase, 90kDa, polypeptide 3
MYH2	12	11	12	13	myosin, heavy chain 2, skeletal muscle, adult
OAS3	0	0	0	1	2'-5'-oligoadenylate synthetase 3, 100kDa
CREBBP	1	1	1	1	CREB binding protein
YES1	1	1	1	1	v-yes-1 Yamaguchi sarcoma viral oncogene homolog 1
TRAF6	1	1	1	1	TNF receptor-associated factor 6, E3 ubiquitin protein ligase
CARD11	1	1	1	2	caspase recruitment domain family, member 11
WASF2	4	4	4	4	WAS protein family, member 2
CFLAR	1	0	1	1	CASP8 and FADD-like apoptosis regulator
H2-Aa	0	0	0	1	histocompatibility 2, class II antigen A, alpha
Ntn1	1	1	3	1	netrin 1
STAT4	0	0	1	0	signal transducer and activator of transcription 4
NRIP1	1	0	1	2	nuclear receptor interacting protein 1
TNFAIP8L2	4	3	3	3	Tumor necrosis factor alpha-induced protein 8-like protein 2
HIF1AN	1	1	1	1	hypoxia inducible factor 1, alpha subunit inhibitor
AKT1	2	1	1	3	v-akt murine thymoma viral oncogene homolog 1
TNIP3	1	1	1	1	TNFAIP3 interacting protein 3
IL6ST	1	1	1	1	interleukin 6 signal transducer (gp130, oncostatin M receptor)
Arntl	1	2	2	2	aryl hydrocarbon receptor nuclear translocator-like
TNRC6A	1	1	1	1	trinucleotide repeat containing 6A
CXCL14	1	1	1	1	chemokine (C-X-C motif) ligand 14
XRCC5	1	1	1	1	X-ray repair complementing defective repair in Chinese hamster cells 5 (double-strand-break rejoining)
Myc	1	1	1	1	myelocytomatosis oncogene
LGR4	3	3	2	2	leucine-rich repeat-containing G-protein coupled receptor 4 precursor
MR1	0	0	1	0	major histocompatibility complex class I-related gene protein precursor
PRKDC	3	1	1	1	protein kinase, DNA-activated, catalytic polypeptide
Slc11a1	2	1	1	2	solute carrier family 11 (proton-coupled divalent metal ion transporters), member 1
Total	1587	1424	1420	1481
